# Supplementary material for: Limited Dispersal Drives Strong Genetic Structure in the Commercially Harvested Gastropod Buccinum undatum in the Western North Atlantic
Source: Evol Appl. 2026 Feb 2;19(2):e70207. doi: 10.1111/eva.70207 (PMC12865132; doi:10.1111/eva.70207)
Supplement: Supplementary file 2 — Table S1: Output from f3 tests conducted in TREEMIX, sorted from lowest to highest Z‐score. [file EVA-19-e70207-s002.xlsx]

## Sheet: f3_out_test
Supplementary Table 1.Output from f3 tests conducted in TREEMIX, sorted from lowest to highest Z-score.
Populations	f3 statistic	S.E.	Z-score
PointeaEmile;BaieComeau2,BaiedesBacon	-0.000180178	6.6572e-05	-2.70652
PointeaEmile;BaiedesBacon,IlesdelaMadeleine	-0.000170742	6.37441e-05	-2.67855
PointeaEmile;BaiedesBacon,Portneuf	-0.000109649	4.83318e-05	-2.26867
PointeaEmile;BaiedesBacon,Forestville	-0.000113251	5.17954e-05	-2.1865
PointeaEmile;BaieComeau1,BaiedesBacon	-9.0243e-05	5.10848e-05	-1.76653
BaieComeau1;3L,BaieComeau2	-0.000100265	7.56228e-05	-1.32586
PointeaEmile;BaiedesBacon,Mingan	-7.47861e-05	6.1542e-05	-1.2152
BaieComeau1;BaieComeau2,Mingan	-6.98422e-05	7.02388e-05	-0.994354
Bic1;Bic2,SaintAndrews	-6.53514e-05	7.32609e-05	-0.892036
PointeaEmile;3L,BaiedesBacon	-4.59906e-05	6.45372e-05	-0.712622
BaieComeau1;BaieComeau2,BaiedesBacon	-4.07866e-05	6.8936e-05	-0.591659
BaieComeau1;BaieComeau2,IlesdelaMadeleine	-3.02759e-05	7.70905e-05	-0.392732
Forestville;IlesdelaMadeleine,Portneuf	-2.17122e-05	6.19172e-05	-0.350665
Mingan;3L,IlesdelaMadeleine	-1.62486e-05	6.72566e-05	-0.241592
BaiedesBacon;IlesPenchees,PointeaEmile	-8.60428e-06	5.42654e-05	-0.158559
Bic1;Bic2,GreensPoint	2.66712e-06	7.2753e-05	0.0366599
PointeaEmile;BaiedesBacon,GannetLighthouse	6.88112e-06	8.60266e-05	0.0799883
PointeaEmile;BaiedesBacon,SaintAndrews	2.58786e-05	9.05098e-05	0.28592
Forestville;Portneuf,SaintAndrews	3.27348e-05	8.40716e-05	0.389368
BaieComeau1;BaieComeau2,IlesPenchees	3.94405e-05	7.00186e-05	0.563286
BaieComeau1;BaieComeau2,Bic2	4.79764e-05	7.38587e-05	0.64957
PointeaEmile;BaiedesBacon,Bic2	4.19782e-05	6.34948e-05	0.661128
PointeaEmile;Forestville,IlesPenchees	4.0526e-05	5.57849e-05	0.726469
BaieComeau2;BaieComeau1,SaintAndrews	0.000101574	0.000137719	0.737544
BaieComeau1;BaieComeau2,PointeaEmile	4.91489e-05	6.40882e-05	0.766895
BaieComeau1;BaieComeau2,Portneuf	4.80795e-05	5.68193e-05	0.846182
Bic1;BaiedesBacon,Bic2	4.62778e-05	5.31925e-05	0.870007
Forestville;GannetLighthouse,Portneuf	6.99834e-05	8.01884e-05	0.872737
BaieComeau1;BaieComeau2,Bic1	6.48945e-05	7.40653e-05	0.87618
PointeaEmile;BaiedesBacon,Bic1	5.53648e-05	6.26311e-05	0.883982
Forestville;Mingan,Portneuf	5.25553e-05	5.93299e-05	0.885815
PointeaEmile;3Ps,BaiedesBacon	5.59114e-05	6.25426e-05	0.893973
Forestville;GreensPoint,Portneuf	7.65951e-05	8.39583e-05	0.912299
PointeaEmile;BaiedesBacon,GreensPoint	8.37987e-05	9.1261e-05	0.918231
BaieComeau2;BaieComeau1,GannetLighthouse	0.000131129	0.000134576	0.974385
Forestville;3Ps,Portneuf	5.98521e-05	6.10682e-05	0.980087
Bic1;Bic2,IlesdelaMadeleine	4.99818e-05	5.03468e-05	0.992749
Bic1;3Ps,Bic2	5.00983e-05	4.84099e-05	1.03488
BaieComeau1;BaieComeau2,Forestville	6.27968e-05	6.05116e-05	1.03777
Bic1;Bic2,Portneuf	5.15746e-05	4.95696e-05	1.04045
Bic1;Bic2,GannetLighthouse	7.24689e-05	6.91163e-05	1.04851
Forestville;Bic2,Portneuf	6.35287e-05	6.04534e-05	1.05087
PointeaEmile;IlesPenchees,Portneuf	5.91725e-05	5.37828e-05	1.10021
Bic1;BaieComeau2,Bic2	6.58974e-05	5.97695e-05	1.10252
BaieComeau2;3Ps,BaieComeau1	0.000124869	0.000109305	1.14239
BaieComeau2;BaieComeau1,GreensPoint	0.000160065	0.000138155	1.15859
BaieComeau1;BaieComeau2,GreensPoint	0.000130022	0.000111186	1.1694
Bic1;Bic2,PointeaEmile	5.96644e-05	5.0735e-05	1.176
Bic1;Bic2,IlesPenchees	6.34799e-05	5.16943e-05	1.22799
Forestville;3L,Portneuf	7.98762e-05	6.22727e-05	1.28269
Forestville;BaieComeau2,Portneuf	8.66855e-05	6.28656e-05	1.3789
BaieComeau1;BaieComeau2,GannetLighthouse	0.000158958	0.000106432	1.49351
Bic2;Bic1,Mingan	7.09824e-05	4.72645e-05	1.50181
Bic2;Bic1,GannetLighthouse	0.000110221	7.00885e-05	1.5726
Bic2;3L,Bic1	8.53585e-05	5.17039e-05	1.65091
Bic2;Bic1,Forestville	8.73595e-05	5.24398e-05	1.6659
Bic1;BaieComeau1,Bic2	8.28155e-05	4.91495e-05	1.68497
BaieComeau1;BaieComeau2,SaintAndrews	0.000188513	0.000111606	1.6891
IlesPenchees;BaiedesBacon,Bic2	0.000126508	7.09712e-05	1.78253
Forestville;Bic1,Portneuf	0.000107284	6.01224e-05	1.78443
Bic1;Bic2,Forestville	9.53303e-05	5.17771e-05	1.84117
Portneuf;Forestville,IlesPenchees	9.00528e-05	4.85719e-05	1.85401
PointeaEmile;BaieComeau2,IlesPenchees	0.000133382	7.02461e-05	1.89877
Bic1;3L,Bic2	9.73313e-05	5.04639e-05	1.92873
Bic2;BaieComeau2,Bic1	0.000116792	6.02045e-05	1.93993
BaieComeau2;Portneuf,SaintAndrews	0.000293331	0.000149785	1.95834
BaieComeau2;3Ps,Portneuf	0.000227451	0.00011531	1.97252
Bic2;BaieComeau1,Bic1	9.98742e-05	4.99699e-05	1.99869
IlesPenchees;BaiedesBacon,Bic1	0.00014371	7.13017e-05	2.01552
BaieComeau2;BaieComeau1,Bic1	0.000225192	0.000111584	2.01814
IlesPenchees;BaiedesBacon,IlesdelaMadeleine	0.000166202	8.09254e-05	2.05377
Portneuf;Forestville,GreensPoint	0.000168055	8.10926e-05	2.07239
Forestville;BaieComeau1,Portneuf	0.000101403	4.84199e-05	2.09424
BaieComeau2;3Ps,Forestville	0.000254284	0.000120081	2.11761
BaieComeau2;BaieComeau1,Bic2	0.00024211	0.000110592	2.18921
Portneuf;BaiedesBacon,Forestville	0.000105097	4.77171e-05	2.20251
BaieComeau2;BaieComeau1,Forestville	0.00022729	0.000103154	2.20341
BaieComeau2;Forestville,SaintAndrews	0.000347282	0.000155278	2.23652
Portneuf;Forestville,GannetLighthouse	0.000174667	7.76891e-05	2.24828
Bic2;Bic1,IlesPenchees	0.00011921	5.29112e-05	2.25302
BaieComeau1;3Ps,BaieComeau2	0.000165217	7.21742e-05	2.28915
BaieComeau2;BaieComeau1,PointeaEmile	0.000240938	0.000105092	2.29263
BaieComeau2;BaieComeau1,IlesPenchees	0.000250646	0.000108863	2.3024
BaiedesBacon;Forestville,IlesPenchees	0.000145172	6.17032e-05	2.35275
Bic2;Bic1,PointeaEmile	0.000123025	5.21103e-05	2.36086
Bic1;Bic2,Mingan	0.000111707	4.71732e-05	2.36803
BaieComeau2;BaieComeau1,Portneuf	0.000242007	0.000100926	2.39787
Bic2;Bic1,GreensPoint	0.000180023	7.4925e-05	2.40271
Portneuf;Bic1,Forestville	0.000137366	5.70819e-05	2.40647
Portneuf;Forestville,PointeaEmile	0.000108699	4.44645e-05	2.44463
BaieComeau1;IlesdelaMadeleine,Portneuf	0.000147807	5.99554e-05	2.46528
BaieComeau2;Forestville,GreensPoint	0.000382919	0.000154251	2.48245
BaieComeau2;GreensPoint,Portneuf	0.000372829	0.000150185	2.48247
Bic2;BaiedesBacon,Bic1	0.000136412	5.4711e-05	2.49332
PointeaEmile;BaieComeau1,IlesPenchees	0.00014309	5.59152e-05	2.55905
Bic2;Bic1,IlesdelaMadeleine	0.000132708	5.16061e-05	2.57156
Bic2;Bic1,Portneuf	0.000131115	5.08546e-05	2.57823
Portneuf;Forestville,SaintAndrews	0.000211916	8.19365e-05	2.58634
BaieComeau1;3Ps,Portneuf	0.000150661	5.81545e-05	2.5907
Forestville;BaiedesBacon,Portneuf	0.000139553	5.36927e-05	2.5991
Forestville;BaieComeau2,BaiedesBacon	0.000211523	7.97547e-05	2.65217
Bic2;3Ps,Bic1	0.000132591	4.98921e-05	2.65757
BaieComeau1;Portneuf,SaintAndrews	0.000239837	8.83858e-05	2.71352
Portneuf;BaieComeau2,Forestville	0.000157965	5.76849e-05	2.73841
BaiedesBacon;IlesPenchees,Portneuf	0.000160217	5.84577e-05	2.74073
Forestville;PointeaEmile,Portneuf	0.000135951	4.9545e-05	2.74399
Portneuf;3L,Forestville	0.000164774	5.91868e-05	2.78397
BaieComeau2;BaieComeau1,IlesdelaMadeleine	0.000320362	0.000115016	2.78538
BaieComeau2;GannetLighthouse,Portneuf	0.000413915	0.000146003	2.83498
Forestville;IlesPenchees,Portneuf	0.000154598	5.43465e-05	2.84466
BaieComeau2;Forestville,GannetLighthouse	0.000430617	0.000149938	2.87197
IlesPenchees;BaiedesBacon,Mingan	0.000239929	8.27557e-05	2.89924
BaieComeau1;GreensPoint,Portneuf	0.000260844	8.70738e-05	2.99566
BaieComeau2;BaieComeau1,BaiedesBacon	0.000330873	0.000109836	3.01244
IlesPenchees;3Ps,BaiedesBacon	0.000231479	7.54368e-05	3.06852
BaieComeau1;3Ps,Forestville	0.000192212	6.16055e-05	3.12004
BaieComeau1;Forestville,GreensPoint	0.000285652	9.11294e-05	3.13457
Portneuf;Bic2,Forestville	0.000181122	5.71229e-05	3.17074
Portneuf;3Ps,Forestville	0.000184798	5.78844e-05	3.19254
Portneuf;BaieComeau2,BaiedesBacon	0.000229935	7.05419e-05	3.25955
BaieComeau1;Forestville,SaintAndrews	0.000308505	9.39557e-05	3.28351
BaieComeau2;BaieComeau1,Mingan	0.000359929	0.000109434	3.28899
Bic2;Bic1,SaintAndrews	0.000248041	7.52356e-05	3.29686
Portneuf;BaieComeau1,Forestville	0.000143248	4.28416e-05	3.34365
BaieComeau1;Mingan,Portneuf	0.000189058	5.61108e-05	3.36937
BaieComeau2;3L,BaieComeau1	0.000390352	0.000114829	3.39943
Portneuf;Forestville,Mingan	0.000192095	5.65064e-05	3.39953
IlesPenchees;BaiedesBacon,SaintAndrews	0.000357878	0.000104928	3.41069
BaieComeau2;IlesdelaMadeleine,Portneuf	0.00042009	0.000121037	3.47076
BaiedesBacon;BaieComeau1,IlesPenchees	0.000224729	6.4372e-05	3.49109
IlesPenchees;3L,BaiedesBacon	0.000303117	8.50726e-05	3.56304
3L;3Ps,GannetLighthouse	0.000331151	9.02534e-05	3.66912
Mingan;3Ps,IlesdelaMadeleine	0.000252683	6.79097e-05	3.72087
Forestville;BaieComeau2,PointeaEmile	0.000278451	7.41829e-05	3.75357
BaiedesBacon;BaieComeau2,IlesPenchees	0.000304956	7.85525e-05	3.88219
BaieComeau1;Forestville,Mingan	0.000237905	6.02978e-05	3.94551
BaieComeau1;GannetLighthouse,Portneuf	0.000330866	8.37965e-05	3.94844
BaiedesBacon;GreensPoint,PointeaEmile	0.000378907	9.52329e-05	3.97874
3L;3Ps,Mingan	0.000255219	6.17684e-05	4.13187
BaieComeau1;Forestville,GannetLighthouse	0.000362285	8.73211e-05	4.14888
3L;3Ps,SaintAndrews	0.000410115	9.76911e-05	4.19808
BaieComeau2;Forestville,IlesdelaMadeleine	0.000528487	0.000125229	4.22017
BaieComeau1;Forestville,IlesdelaMadeleine	0.000270922	6.34054e-05	4.27285
BaieComeau2;Mingan,Portneuf	0.000500907	0.000117042	4.27971
IlesPenchees;BaiedesBacon,GreensPoint	0.000479893	0.000109007	4.40242
BaieComeau2;Forestville,Mingan	0.000535037	0.000121333	4.40965
Portneuf;Forestville,IlesdelaMadeleine	0.000266362	5.96886e-05	4.46254
3Ps;3L,BaieComeau2	0.0003569	7.98484e-05	4.46972
Forestville;BaieComeau2,IlesPenchees	0.000371307	8.30638e-05	4.47013
BaiedesBacon;PointeaEmile,SaintAndrews	0.000436827	9.47839e-05	4.60866
IlesPenchees;BaiedesBacon,GannetLighthouse	0.000486656	0.000105012	4.63427
Portneuf;BaieComeau2,PointeaEmile	0.000300465	6.40733e-05	4.68939
BaiedesBacon;GreensPoint,IlesPenchees	0.000488773	0.000102344	4.77578
Mingan;BaieComeau1,GannetLighthouse	0.000474417	9.8968e-05	4.79364
Mingan;Bic2,GannetLighthouse	0.0005022	0.000102394	4.90458
BaiedesBacon;GannetLighthouse,IlesPenchees	0.000482009	9.824e-05	4.90644
BaiedesBacon;GannetLighthouse,PointeaEmile	0.000455825	9.09497e-05	5.01183
Forestville;BaieComeau1,PointeaEmile	0.000292099	5.82654e-05	5.01325
Portneuf;BaieComeau2,IlesPenchees	0.000374674	7.46603e-05	5.01838
Forestville;BaieComeau1,BaiedesBacon	0.000315107	6.25859e-05	5.03479
Mingan;3L,BaieComeau2	0.000423674	8.35369e-05	5.07169
BaieComeau1;3L,Forestville	0.000334997	6.45497e-05	5.18976
BaieComeau1;3L,Portneuf	0.000313471	6.03175e-05	5.19701
BaieComeau2;3L,Forestville	0.000662552	0.000127421	5.19972
BaieComeau2;3L,Portneuf	0.000655743	0.000123803	5.29666
Mingan;Bic1,GannetLighthouse	0.000541438	0.000101415	5.33883
3L;GannetLighthouse,IlesPenchees	0.000610685	0.000113061	5.4014
PointeaEmile;GannetLighthouse,IlesPenchees	0.000497495	9.17711e-05	5.42104
3L;3Ps,GreensPoint	0.000533115	9.81622e-05	5.43096
Mingan;Forestville,GannetLighthouse	0.000598796	0.000110191	5.43415
Mingan;BaieComeau2,GannetLighthouse	0.000703217	0.000127867	5.49961
Mingan;GannetLighthouse,IlesPenchees	0.0006202	0.000110777	5.59863
BaieComeau2;PointeaEmile,SaintAndrews	0.000900752	0.000160286	5.61964
Mingan;Bic2,SaintAndrews	0.00064401	0.000112264	5.73654
3L;Mingan,SaintAndrews	0.000594794	0.000103473	5.74831
Mingan;GannetLighthouse,Portneuf	0.000616225	0.000106263	5.79904
3L;Bic2,GannetLighthouse	0.0006104	0.000104762	5.82656
BaieComeau2;Bic1,Forestville	0.000728702	0.000125021	5.82862
PointeaEmile;GreensPoint,IlesPenchees	0.000581176	9.9071e-05	5.86625
BaiedesBacon;Bic1,PointeaEmile	0.000407341	6.87878e-05	5.9217
Forestville;BaieComeau1,IlesPenchees	0.000394663	6.6568e-05	5.92872
BaiedesBacon;3Ps,PointeaEmile	0.000406794	6.83309e-05	5.9533
3L;Bic2,SaintAndrews	0.000707951	0.000118459	5.97632
Mingan;Bic2,GreensPoint	0.000667792	0.000110881	6.02259
BaiedesBacon;IlesPenchees,SaintAndrews	0.000610788	0.000101415	6.02268
3L;GreensPoint,Mingan	0.000619793	0.000102684	6.03595
BaieComeau2;Bic2,Forestville	0.000758135	0.000124859	6.07195
BaieComeau2;3Ps,PointeaEmile	0.000767551	0.000126286	6.07789
3L;Bic1,GannetLighthouse	0.000635262	0.00010447	6.08084
3L;Forestville,GannetLighthouse	0.000686661	0.00011256	6.10038
BaieComeau2;Bic2,Portneuf	0.000734978	0.000120472	6.10085
BaiedesBacon;Bic2,PointeaEmile	0.000420728	6.85512e-05	6.13742
Portneuf;BaieComeau1,BaiedesBacon	0.000318801	5.16307e-05	6.17464
Portneuf;BaieComeau1,PointeaEmile	0.000299395	4.82983e-05	6.19887
BaieComeau2;Bic1,Portneuf	0.000749301	0.000120594	6.2134
3L;Portneuf,SaintAndrews	0.000739897	0.000118989	6.21819
BaieComeau2;GreensPoint,PointeaEmile	0.00100929	0.000161487	6.24998
3L;GannetLighthouse,Portneuf	0.000676768	0.000108004	6.26617
Mingan;Forestville,SaintAndrews	0.000743433	0.000118353	6.28147
Mingan;Portneuf,SaintAndrews	0.000723612	0.000114614	6.31345
3L;Forestville,SaintAndrews	0.000787038	0.000124568	6.31813
GannetLighthouse;GreensPoint,IlesdelaMadeleine	0.000906158	0.000143418	6.31831
Mingan;BaieComeau1,SaintAndrews	0.000672834	0.000106137	6.33928
3L;BaieComeau1,GannetLighthouse	0.000659373	0.000102986	6.40254
3L;3Ps,PointeaEmile	0.0004592	7.13652e-05	6.4345
BaieComeau2;BaiedesBacon,SaintAndrews	0.00110681	0.000170582	6.48843
3L;3Ps,Forestville	0.000478725	7.36149e-05	6.5031
3L;Bic2,GreensPoint	0.000756732	0.000116104	6.5177
BaieComeau2;GannetLighthouse,PointeaEmile	0.0010181	0.000156191	6.51831
3L;IlesPenchees,SaintAndrews	0.000824825	0.00012631	6.53017
3L;3Ps,Portneuf	0.000458701	7.01815e-05	6.53591
PointeaEmile;IlesPenchees,SaintAndrews	0.000645271	9.80511e-05	6.58097
PointeaEmile;GreensPoint,Portneuf	0.000637686	9.60369e-05	6.64001
Mingan;3L,BaieComeau1	0.000454097	6.83624e-05	6.64249
3L;PointeaEmile,SaintAndrews	0.000807716	0.000121586	6.64316
Mingan;Forestville,GreensPoint	0.000798789	0.00011921	6.7007
3L;GannetLighthouse,PointeaEmile	0.000741352	0.000109931	6.7438
Portneuf;BaieComeau1,IlesPenchees	0.000383313	5.67697e-05	6.75207
3L;BaiedesBacon,SaintAndrews	0.000879586	0.000129265	6.80452
GannetLighthouse;GreensPoint,Mingan	0.000972751	0.00014283	6.81054
3L;BaiedesBacon,GannetLighthouse	0.000794224	0.000116329	6.82738
PointeaEmile;Portneuf,SaintAndrews	0.000666725	9.75382e-05	6.83553
3L;GannetLighthouse,Mingan	0.000639053	9.34105e-05	6.84134
Mingan;BaieComeau2,SaintAndrews	0.000931188	0.000135318	6.88149
PointeaEmile;Forestville,GreensPoint	0.000697042	0.00010127	6.88303
GannetLighthouse;3L,GreensPoint	0.000992011	0.000143739	6.90148
3Ps;3L,GreensPoint	0.000710778	0.000102042	6.96552
Mingan;Bic1,GreensPoint	0.000776832	0.000111437	6.97103
Mingan;BaieComeau2,GreensPoint	0.000950907	0.000136021	6.99087
3L;Forestville,GreensPoint	0.000867394	0.000123809	7.0059
3L;BaieComeau2,GannetLighthouse	0.000918596	0.000131039	7.01009
Mingan;BaieComeau1,GreensPoint	0.000751043	0.000106875	7.02728
BaiedesBacon;3L,PointeaEmile	0.000508696	7.19159e-05	7.07349
BaieComeau2;BaiedesBacon,IlesdelaMadeleine	0.000971689	0.00013691	7.09727
Mingan;GreensPoint,Portneuf	0.000822829	0.000115887	7.10025
3Ps;BaieComeau2,GreensPoint	0.000970811	0.000136103	7.13291
3L;BaieComeau1,SaintAndrews	0.000813531	0.000113887	7.14334
Mingan;GannetLighthouse,PointeaEmile	0.00078526	0.00010941	7.17722
Mingan;IlesPenchees,SaintAndrews	0.000878599	0.000121265	7.24528
3L;GreensPoint,IlesPenchees	0.000913985	0.000126096	7.24833
3L;Bic1,GreensPoint	0.000851396	0.000117379	7.25342
BaieComeau2;IlesdelaMadeleine,PointeaEmile	0.000962252	0.000132339	7.27109
BaieComeau2;BaiedesBacon,GannetLighthouse	0.00120516	0.000165565	7.27907
3L;GreensPoint,Portneuf	0.000864112	0.000118683	7.28085
PointeaEmile;GannetLighthouse,Portneuf	0.00066996	9.19449e-05	7.28654
GannetLighthouse;IlesdelaMadeleine,SaintAndrews	0.00107324	0.000147283	7.2869
IlesPenchees;PointeaEmile,SaintAndrews	0.000803309	0.000109644	7.3265
3L;3Ps,IlesdelaMadeleine	0.000524151	7.14697e-05	7.33389
Mingan;3L,Forestville	0.000551188	7.50816e-05	7.3412
BaieComeau2;Mingan,PointeaEmile	0.000936057	0.000126821	7.38093
3L;Bic1,SaintAndrews	0.000870634	0.00011786	7.38704
Mingan;Bic1,SaintAndrews	0.000821069	0.000111147	7.38726
3Ps;BaieComeau2,GannetLighthouse	0.000944345	0.000127749	7.3922
BaieComeau2;BaiedesBacon,GreensPoint	0.00127327	0.000172005	7.40249
Mingan;3L,Bic2	0.000530853	7.15784e-05	7.41638
Mingan;Bic2,IlesdelaMadeleine	0.000541395	7.25886e-05	7.45841
3L;3Ps,BaiedesBacon	0.000561102	7.52271e-05	7.45877
PointeaEmile;Forestville,SaintAndrews	0.000769941	0.000103068	7.47023
Mingan;BaiedesBacon,GannetLighthouse	0.000866927	0.000115354	7.51533
Mingan;PointeaEmile,SaintAndrews	0.000895883	0.000119125	7.52056
IlesPenchees;GreensPoint,PointeaEmile	0.000867404	0.000115321	7.52165
BaieComeau2;3Ps,BaiedesBacon	0.00100364	0.000133289	7.52983
IlesPenchees;Bic2,PointeaEmile	0.00055584	7.38162e-05	7.53005
IlesPenchees;Bic1,PointeaEmile	0.000559655	7.39206e-05	7.57104
PointeaEmile;Forestville,GannetLighthouse	0.000735928	9.70133e-05	7.58585
3L;BaieComeau2,SaintAndrews	0.00110231	0.000144811	7.61203
GannetLighthouse;Bic2,GreensPoint	0.00113834	0.000149437	7.61754
IlesPenchees;BaieComeau2,BaiedesBacon	0.00066371	8.70583e-05	7.62374
GannetLighthouse;Forestville,GreensPoint	0.00117274	0.000153428	7.64359
GannetLighthouse;BaieComeau2,GreensPoint	0.00122044	0.000159484	7.65242
3Ps;3L,IlesPenchees	0.000611153	7.9822e-05	7.65645
3Ps;BaieComeau2,SaintAndrews	0.00104909	0.000136497	7.68585
Mingan;BaieComeau2,IlesdelaMadeleine	0.000674106	8.76859e-05	7.68773
Mingan;BaiedesBacon,IlesdelaMadeleine	0.000604345	7.85191e-05	7.69679
Mingan;GreensPoint,IlesPenchees	0.000942759	0.000122483	7.69709
Mingan;3L,Bic1	0.000545229	7.08314e-05	7.69756
3Ps;GannetLighthouse,IlesPenchees	0.000890687	0.000114661	7.76803
Forestville;BaiedesBacon,IlesdelaMadeleine	0.000654724	8.40415e-05	7.79049
3L;3Ps,Bic2	0.000550404	7.06349e-05	7.79224
BaiedesBacon;Mingan,PointeaEmile	0.000537492	6.89191e-05	7.79888
BaieComeau2;BaiedesBacon,Mingan	0.00104145	0.000133081	7.82565
GannetLighthouse;GreensPoint,Portneuf	0.00117936	0.000149396	7.89416
Mingan;3L,Portneuf	0.000578509	7.32211e-05	7.90085
3L;GreensPoint,PointeaEmile	0.000960971	0.000120934	7.94628
Mingan;BaiedesBacon,SaintAndrews	0.000996547	0.00012518	7.96094
GannetLighthouse;GreensPoint,PointeaEmile	0.00121163	0.000151777	7.98295
3Ps;Bic2,GreensPoint	0.000917106	0.000114593	8.00318
3L;BaieComeau2,GreensPoint	0.00114703	0.000143081	8.01664
BaieComeau1;BaiedesBacon,IlesdelaMadeleine	0.00061054	7.5831e-05	8.05132
3Ps;GreensPoint,IlesPenchees	0.000992023	0.000123165	8.05442
3L;3Ps,IlesPenchees	0.000632739	7.85137e-05	8.05897
3L;BaieComeau1,GreensPoint	0.000916739	0.000113737	8.06019
IlesPenchees;3Ps,PointeaEmile	0.000646878	8.01982e-05	8.06599
Mingan;IlesdelaMadeleine,Portneuf	0.000593288	7.34252e-05	8.08018
Forestville;PointeaEmile,SaintAndrews	0.000831921	0.000102809	8.09193
GannetLighthouse;Bic1,GreensPoint	0.00120815	0.000149067	8.1047
BaieComeau2;IlesPenchees,SaintAndrews	0.00141264	0.000172264	8.20045
3Ps;3L,SaintAndrews	0.000833778	0.000101141	8.24367
Mingan;Bic1,IlesdelaMadeleine	0.000603121	7.28946e-05	8.27388
BaieComeau2;GannetLighthouse,IlesPenchees	0.00138221	0.000166617	8.29575
3L;3Ps,Bic1	0.000597637	7.20289e-05	8.29719
GannetLighthouse;3Ps,GreensPoint	0.00119398	0.000143818	8.30201
3Ps;IlesPenchees,SaintAndrews	0.00102586	0.000122653	8.36396
GannetLighthouse;BaiedesBacon,GreensPoint	0.00128855	0.000153927	8.37115
GannetLighthouse;GreensPoint,IlesPenchees	0.00129531	0.00015436	8.39151
BaieComeau1;PointeaEmile,SaintAndrews	0.000848327	0.000100957	8.40286
BaieComeau2;GreensPoint,IlesPenchees	0.00145708	0.000173118	8.4167
Mingan;3L,IlesPenchees	0.000648568	7.70027e-05	8.42267
GannetLighthouse;BaieComeau1,GreensPoint	0.00124938	0.000148268	8.42647
3L;BaiedesBacon,GreensPoint	0.00109076	0.000129434	8.42717
BaiedesBacon;3L,IlesPenchees	0.000665549	7.87451e-05	8.45194
IlesPenchees;Mingan,PointeaEmile	0.000786025	9.29714e-05	8.45448
3Ps;Bic1,GreensPoint	0.000964537	0.00011395	8.46453
GannetLighthouse;Mingan,SaintAndrews	0.00125343	0.000147502	8.49769
Forestville;BaiedesBacon,SaintAndrews	0.00097105	0.000114046	8.51454
3Ps;Bic2,SaintAndrews	0.000991325	0.000116344	8.52067
Mingan;GreensPoint,PointeaEmile	0.00102414	0.000119937	8.53898
3Ps;3L,BaiedesBacon	0.000682791	7.98774e-05	8.54799
IlesPenchees;GannetLighthouse,PointeaEmile	0.000951085	0.000111089	8.56143
3Ps;3L,Bic1	0.000646256	7.53757e-05	8.5738
Mingan;Forestville,IlesdelaMadeleine	0.000667556	7.75405e-05	8.60913
BaiedesBacon;BaieComeau2,PointeaEmile	0.000642884	7.41733e-05	8.66733
IlesPenchees;3L,PointeaEmile	0.000820418	9.44753e-05	8.68393
BaieComeau1;Bic2,Portneuf	0.000540948	6.22361e-05	8.69186
Forestville;GannetLighthouse,PointeaEmile	0.000865934	9.91988e-05	8.72928
BaieComeau1;Bic1,Forestville	0.000566307	6.48281e-05	8.73552
BaieComeau1;BaiedesBacon,SaintAndrews	0.000964448	0.000110186	8.75292
Mingan;IlesdelaMadeleine,IlesPenchees	0.000678071	7.74567e-05	8.7542
BaiedesBacon;IlesdelaMadeleine,PointeaEmile	0.000633447	7.23254e-05	8.7583
GannetLighthouse;PointeaEmile,SaintAndrews	0.00136405	0.000155634	8.76447
GannetLighthouse;BaiedesBacon,SaintAndrews	0.00138305	0.000157408	8.78639
PointeaEmile;BaiedesBacon,IlesPenchees	0.00047131	5.33752e-05	8.83014
GannetLighthouse;3L,SaintAndrews	0.00129769	0.00014692	8.83261
Forestville;GreensPoint,PointeaEmile	0.00090482	0.000102218	8.85184
GannetLighthouse;Forestville,SaintAndrews	0.00139806	0.000157879	8.85529
GannetLighthouse;Portneuf,SaintAndrews	0.00136081	0.000153629	8.85777
PointeaEmile;3L,IlesPenchees	0.000628162	7.08117e-05	8.87088
BaieComeau2;3L,PointeaEmile	0.00119534	0.000134558	8.88351
BaieComeau1;BaiedesBacon,Mingan	0.000640734	7.20894e-05	8.88805
Forestville;BaiedesBacon,Mingan	0.000717935	8.0626e-05	8.90451
Mingan;3L,BaiedesBacon	0.000711756	7.98559e-05	8.91301
BaieComeau1;Bic2,Forestville	0.000578822	6.48246e-05	8.92905
3Ps;BaieComeau1,GreensPoint	0.00100601	0.000112572	8.93653
3Ps;Bic1,GannetLighthouse	0.000950367	0.000106057	8.96088
3Ps;3L,BaieComeau1	0.000622382	6.93042e-05	8.98044
BaieComeau1;GreensPoint,PointeaEmile	0.000898373	0.000100018	8.98215
GannetLighthouse;BaieComeau2,SaintAndrews	0.0014814	0.000164714	8.99378
Mingan;3L,PointeaEmile	0.00068296	7.58257e-05	9.00697
Mingan;BaieComeau1,IlesdelaMadeleine	0.00063454	7.03638e-05	9.01799
3Ps;Forestville,GreensPoint	0.00109945	0.000121677	9.03578
3L;3Ps,BaieComeau1	0.00062151	6.87771e-05	9.03658
3Ps;Bic2,GannetLighthouse	0.000972738	0.000107633	9.03756
3Ps;BaieComeau1,GannetLighthouse	0.000950605	0.000104897	9.06231
3Ps;3L,Bic2	0.000693489	7.63728e-05	9.08031
BaieComeau1;Bic1,Portneuf	0.000572189	6.29406e-05	9.09093
Forestville;BaiedesBacon,GannetLighthouse	0.000986066	0.000108224	9.11137
PointeaEmile;IlesdelaMadeleine,IlesPenchees	0.000640326	7.02645e-05	9.11307
3Ps;BaiedesBacon,SaintAndrews	0.00115226	0.000126379	9.1175
GannetLighthouse;Bic2,SaintAndrews	0.00139524	0.000152906	9.12479
BaiedesBacon;BaieComeau1,PointeaEmile	0.000552949	6.03586e-05	9.16106
IlesPenchees;IlesdelaMadeleine,PointeaEmile	0.000808254	8.81057e-05	9.17368
3Ps;BaieComeau1,SaintAndrews	0.0010258	0.000111488	9.20099
Forestville;Mingan,PointeaEmile	0.000679471	7.38097e-05	9.20571
Mingan;IlesdelaMadeleine,PointeaEmile	0.0007003	7.58201e-05	9.23634
BaieComeau1;Mingan,PointeaEmile	0.000625277	6.73334e-05	9.28629
3Ps;Forestville,SaintAndrews	0.00114209	0.000122546	9.31972
Mingan;BaiedesBacon,GreensPoint	0.00118272	0.000126282	9.36576
GannetLighthouse;3Ps,SaintAndrews	0.00137665	0.000146906	9.37096
Forestville;IlesdelaMadeleine,PointeaEmile	0.000712215	7.58477e-05	9.39007
BaieComeau2;3L,BaiedesBacon	0.00132953	0.000141024	9.42769
3Ps;3L,GannetLighthouse	0.000912742	9.66019e-05	9.44848
3Ps;Portneuf,SaintAndrews	0.00111497	0.000117989	9.44985
3Ps;GreensPoint,Portneuf	0.00111619	0.000118102	9.4511
BaiedesBacon;IlesPenchees,Mingan	0.000728737	7.68276e-05	9.48535
IlesPenchees;BaieComeau1,BaiedesBacon	0.000743937	7.81237e-05	9.52254
GannetLighthouse;BaieComeau1,SaintAndrews	0.00145184	0.000152427	9.52485
BaiedesBacon;Forestville,PointeaEmile	0.000575956	6.0338e-05	9.5455
GannetLighthouse;IlesPenchees,SaintAndrews	0.00151183	0.000157787	9.58143
3Ps;Bic1,SaintAndrews	0.00110677	0.00011504	9.62076
BaieComeau1;IlesdelaMadeleine,PointeaEmile	0.000691038	7.17169e-05	9.63565
Portneuf;PointeaEmile,SaintAndrews	0.000907885	9.40057e-05	9.65777
PointeaEmile;IlesPenchees,Mingan	0.000662555	6.85593e-05	9.66397
3Ps;PointeaEmile,SaintAndrews	0.00118229	0.000122227	9.67294
BaieComeau1;BaiedesBacon,GreensPoint	0.00107241	0.000110562	9.69963
3Ps;3L,IlesdelaMadeleine	0.000719741	7.40705e-05	9.71698
3Ps;BaiedesBacon,GannetLighthouse	0.00114586	0.000117717	9.73409
Forestville;BaiedesBacon,GreensPoint	0.00110187	0.000112925	9.75753
3Ps;Forestville,GannetLighthouse	0.00112068	0.000114739	9.76721
BaieComeau1;GannetLighthouse,PointeaEmile	0.00093612	9.56553e-05	9.78639
3Ps;BaiedesBacon,GreensPoint	0.00124044	0.00012642	9.81204
3Ps;3L,Forestville	0.000765168	7.7975e-05	9.81299
BaieComeau2;Bic2,PointeaEmile	0.00128791	0.000131139	9.821
BaieComeau2;Bic1,PointeaEmile	0.00129414	0.000131624	9.83216
BaiedesBacon;PointeaEmile,Portneuf	0.000572355	5.79673e-05	9.87374
BaieComeau1;BaiedesBacon,GannetLighthouse	0.00103324	0.000104451	9.89218
BaiedesBacon;3Ps,IlesPenchees	0.000737186	7.44704e-05	9.89905
Mingan;3Ps,Forestville	0.000774694	7.81733e-05	9.90995
Portneuf;GreensPoint,PointeaEmile	0.000936924	9.40737e-05	9.95947
3Ps;GreensPoint,Mingan	0.00107535	0.000107735	9.98147
3Ps;GreensPoint,PointeaEmile	0.00121255	0.000121441	9.98465
GannetLighthouse;Bic1,SaintAndrews	0.00153306	0.000153174	10.0086
Mingan;IlesdelaMadeleine,SaintAndrews	0.00108008	0.000107906	10.0095
BaiedesBacon;Forestville,GreensPoint	0.0011892	0.000118762	10.0133
Portneuf;BaiedesBacon,SaintAndrews	0.00104341	0.000104124	10.0209
BaiedesBacon;GreensPoint,Portneuf	0.00112624	0.00011214	10.0431
3Ps;GannetLighthouse,Portneuf	0.00113081	0.00011221	10.0776
PointeaEmile;3L,Portneuf	0.000734545	7.27659e-05	10.0946
Portneuf;GannetLighthouse,PointeaEmile	0.00090465	8.95589e-05	10.1012
3L;3Ps,BaieComeau2	0.000886992	8.76741e-05	10.1169
3Ps;3L,PointeaEmile	0.000784693	7.75271e-05	10.1215
BaieComeau1;3Ps,PointeaEmile	0.000691831	6.81463e-05	10.1521
Forestville;3L,BaiedesBacon	0.000878503	8.6417e-05	10.1659
PointeaEmile;IlesdelaMadeleine,Portneuf	0.000731984	7.19266e-05	10.1768
BaiedesBacon;IlesdelaMadeleine,IlesPenchees	0.000802463	7.84473e-05	10.2293
Forestville;3Ps,PointeaEmile	0.000791718	7.66636e-05	10.3272
3Ps;3L,Portneuf	0.000785192	7.59916e-05	10.3326
Forestville;3L,PointeaEmile	0.000811243	7.83819e-05	10.3499
Forestville;BaieComeau2,GreensPoint	0.00140823	0.000135932	10.3598
Mingan;3Ps,Portneuf	0.000781991	7.50807e-05	10.4153
PointeaEmile;3Ps,Portneuf	0.000734045	7.02972e-05	10.442
Portneuf;BaiedesBacon,GannetLighthouse	0.00102118	9.76302e-05	10.4597
BaieComeau2;IlesdelaMadeleine,IlesPenchees	0.0014692	0.000140307	10.4713
Portneuf;BaiedesBacon,IlesdelaMadeleine	0.000781534	7.45875e-05	10.4781
PointeaEmile;3L,Forestville	0.000790619	7.54282e-05	10.4817
3Ps;GannetLighthouse,PointeaEmile	0.00119489	0.000113855	10.4949
BaieComeau2;3Ps,IlesPenchees	0.00143587	0.000136107	10.5496
Mingan;3L,GreensPoint	0.00108658	0.000102791	10.5707
Forestville;BaieComeau2,GannetLighthouse	0.00136053	0.000128639	10.5763
Forestville;BaieComeau2,SaintAndrews	0.00144386	0.000136336	10.5905
PointeaEmile;Bic1,Forestville	0.000757969	7.15502e-05	10.5935
BaiedesBacon;Portneuf,SaintAndrews	0.0012132	0.000114182	10.6252
PointeaEmile;Bic2,Portneuf	0.000721212	6.73618e-05	10.7065
BaieComeau2;IlesPenchees,Mingan	0.00146523	0.000136355	10.7457
Forestville;Bic2,PointeaEmile	0.000808228	7.51706e-05	10.7519
PointeaEmile;Bic1,Portneuf	0.000729302	6.76086e-05	10.7871
Portneuf;BaiedesBacon,Mingan	0.000770477	7.09378e-05	10.8613
Forestville;BaieComeau2,Bic2	0.00103301	9.50998e-05	10.8624
3Ps;Mingan,SaintAndrews	0.00117335	0.000107926	10.8718
Mingan;3L,SaintAndrews	0.00111158	0.000102147	10.8822
BaiedesBacon;Bic1,IlesPenchees	0.000824955	7.57045e-05	10.897
PointeaEmile;3Ps,Forestville	0.000810144	7.42061e-05	10.9175
Portneuf;BaiedesBacon,GreensPoint	0.00113037	0.000103178	10.9555
BaieComeau2;BaiedesBacon,Bic2	0.00151007	0.000137297	10.9985
BaiedesBacon;Forestville,SaintAndrews	0.00132002	0.000119967	11.0031
BaiedesBacon;Bic2,IlesPenchees	0.000842157	7.62903e-05	11.0388
PointeaEmile;Bic2,Forestville	0.000793635	7.17536e-05	11.0606
BaieComeau2;BaiedesBacon,Bic1	0.00152969	0.000137431	11.1306
Mingan;GreensPoint,IlesdelaMadeleine	0.00119368	0.000107018	11.154
Mingan;3Ps,Bic2	0.000826038	7.37752e-05	11.1967
Mingan;3L,GannetLighthouse	0.00106732	9.48738e-05	11.2499
Forestville;Bic1,PointeaEmile	0.000843893	7.49232e-05	11.2635
BaiedesBacon;Forestville,GannetLighthouse	0.001305	0.000115419	11.3066
PointeaEmile;3Ps,IlesPenchees	0.000801702	7.08585e-05	11.3141
BaieComeau1;3Ps,BaiedesBacon	0.000837985	7.40442e-05	11.3174
Forestville;BaieComeau2,Bic1	0.00106244	9.38522e-05	11.3204
Portneuf;Mingan,PointeaEmile	0.000735615	6.49677e-05	11.3228
BaiedesBacon;GannetLighthouse,Portneuf	0.00123543	0.000108693	11.3663
BaieComeau2;Forestville,IlesPenchees	0.00141984	0.000124528	11.4018
IlesPenchees;BaiedesBacon,Forestville	0.000823493	7.21006e-05	11.4214
Forestville;3L,BaieComeau2	0.00112859	9.87651e-05	11.427
Forestville;3Ps,BaiedesBacon	0.00096088	8.39945e-05	11.4398
Mingan;3Ps,BaieComeau1	0.000820388	7.16482e-05	11.4502
Mingan;3Ps,PointeaEmile	0.000886941	7.73191e-05	11.4712
BaieComeau1;3L,BaiedesBacon	0.000898393	7.80922e-05	11.5043
Portneuf;BaieComeau2,GreensPoint	0.00148959	0.000129217	11.5279
Mingan;3Ps,GannetLighthouse	0.00114325	9.91642e-05	11.5288
IlesPenchees;Portneuf,SaintAndrews	0.00141086	0.000121702	11.5928
IlesPenchees;GreensPoint,Portneuf	0.00144592	0.000123653	11.6934
PointeaEmile;Forestville,IlesdelaMadeleine	0.000889647	7.60388e-05	11.6999
Forestville;BaiedesBacon,Bic2	0.000963456	8.19389e-05	11.7582
BaieComeau2;3L,IlesPenchees	0.00169012	0.000143702	11.7613
IlesPenchees;BaiedesBacon,Portneuf	0.000808448	6.86962e-05	11.7685
Mingan;3Ps,BaieComeau2	0.00105545	8.96709e-05	11.7702
BaieComeau1;GreensPoint,IlesPenchees	0.00133646	0.000113479	11.7771
Portneuf;BaieComeau2,GannetLighthouse	0.00144851	0.00012263	11.812
IlesPenchees;Forestville,GreensPoint	0.00152392	0.000128961	11.8169
BaieComeau1;3L,PointeaEmile	0.000854141	7.19973e-05	11.8635
BaieComeau1;IlesPenchees,SaintAndrews	0.00135051	0.000113806	11.8668
Portneuf;3L,BaiedesBacon	0.000903724	7.61405e-05	11.8692
PointeaEmile;Mingan,Portneuf	0.000838995	7.06003e-05	11.8837
Forestville;GannetLighthouse,IlesPenchees	0.0013229	0.00011111	11.9062
Mingan;3Ps,Bic1	0.000887647	7.44787e-05	11.9181
IlesPenchees;Forestville,SaintAndrews	0.00153272	0.000127172	12.0524
BaieComeau1;GannetLighthouse,IlesPenchees	0.00129052	0.000106474	12.1205
Mingan;3Ps,IlesPenchees	0.00102609	8.45364e-05	12.1378
Portneuf;BaieComeau2,SaintAndrews	0.00156909	0.000129211	12.1436
Portneuf;IlesdelaMadeleine,PointeaEmile	0.000842627	6.93211e-05	12.1554
Portneuf;3L,PointeaEmile	0.000840066	6.90332e-05	12.169
Mingan;3Ps,SaintAndrews	0.00126647	0.000103881	12.1915
Forestville;GreensPoint,IlesPenchees	0.00144547	0.000118329	12.2157
PointeaEmile;Bic1,IlesPenchees	0.000888924	7.27675e-05	12.216
BaieComeau2;IlesPenchees,Portneuf	0.00148775	0.00012158	12.2368
PointeaEmile;Bic2,IlesPenchees	0.00089274	7.29408e-05	12.2392
Forestville;IlesPenchees,SaintAndrews	0.00143667	0.000116758	12.3046
Mingan;3Ps,BaiedesBacon	0.00101764	8.23619e-05	12.3557
Forestville;BaiedesBacon,Bic1	0.00101251	8.17762e-05	12.3815
PointeaEmile;Forestville,Mingan	0.000922391	7.39396e-05	12.4749
Mingan;GannetLighthouse,IlesdelaMadeleine	0.00126027	0.000100628	12.5241
3L;BaiedesBacon,Mingan	0.000994614	7.93385e-05	12.5363
BaieComeau2;Forestville,PointeaEmile	0.00151269	0.000120348	12.5694
BaieComeau2;BaiedesBacon,Forestville	0.00157962	0.000125343	12.6023
Portneuf;3Ps,PointeaEmile	0.000840565	6.64788e-05	12.6441
Mingan;BaieComeau2,Bic2	0.00117906	9.3228e-05	12.647
Portneuf;BaieComeau2,Bic1	0.00111312	8.74042e-05	12.7353
3Ps;GannetLighthouse,Mingan	0.00129658	0.000101708	12.748
Forestville;BaieComeau2,IlesdelaMadeleine	0.00126266	9.87974e-05	12.7803
Portneuf;BaieComeau2,Bic2	0.00112745	8.77125e-05	12.8539
Mingan;3Ps,GreensPoint	0.00136447	0.000105823	12.894
Portneuf;Bic1,PointeaEmile	0.000845308	6.55471e-05	12.8962
Portneuf;Bic2,PointeaEmile	0.000853398	6.58905e-05	12.9518
Portneuf;GannetLighthouse,IlesPenchees	0.00134297	0.000103103	13.0255
Forestville;BaieComeau1,SaintAndrews	0.00131815	0.000101188	13.0268
Mingan;BaieComeau2,Bic1	0.00122487	9.38718e-05	13.0483
IlesPenchees;GannetLighthouse,Portneuf	0.00156187	0.000119167	13.1065
PointeaEmile;BaieComeau2,GreensPoint	0.00182682	0.000139319	13.1125
Forestville;BaieComeau1,GannetLighthouse	0.00126437	9.63819e-05	13.1183
Forestville;BaieComeau2,Mingan	0.00125611	9.55161e-05	13.1507
IlesPenchees;Forestville,GannetLighthouse	0.00164649	0.00012518	13.153
Forestville;BaieComeau1,GreensPoint	0.001341	0.000101862	13.1649
BaieComeau2;PointeaEmile,Portneuf	0.00156196	0.00011858	13.1722
Portneuf;GreensPoint,IlesPenchees	0.00145893	0.000109908	13.2741
BaieComeau2;BaiedesBacon,Portneuf	0.00163249	0.000122794	13.2945
3Ps;3L,Mingan	0.000988673	7.40597e-05	13.3497
3L;Mingan,PointeaEmile	0.00102341	7.63179e-05	13.4098
Portneuf;3L,BaieComeau2	0.00120668	8.99665e-05	13.4126
3L;IlesPenchees,Mingan	0.0010578	7.8159e-05	13.534
Mingan;BaieComeau1,Bic2	0.00106124	7.81875e-05	13.573
PointeaEmile;BaieComeau2,GannetLighthouse	0.001818	0.000133824	13.5851
Portneuf;3Ps,BaiedesBacon	0.00100612	7.37745e-05	13.6378
PointeaEmile;BaieComeau2,SaintAndrews	0.00193535	0.0001408	13.7454
Portneuf;BaiedesBacon,Bic2	0.00100503	7.30339e-05	13.7611
Portneuf;IlesPenchees,SaintAndrews	0.00149398	0.000108288	13.7964
IlesPenchees;BaieComeau2,PointeaEmile	0.0013152	9.50596e-05	13.8355
3L;IlesdelaMadeleine,SaintAndrews	0.00169112	0.000121933	13.8693
IlesPenchees;BaiedesBacon,PointeaEmile	0.00097727	7.02907e-05	13.9033
Forestville;BaieComeau1,Bic2	0.00104783	7.50572e-05	13.9604
Portneuf;BaiedesBacon,Bic1	0.00101032	7.22306e-05	13.9875
3L;BaieComeau2,Mingan	0.0012827	9.16433e-05	13.9966
Mingan;BaieComeau1,Bic1	0.00109013	7.73355e-05	14.0961
IlesPenchees;Bic1,Portneuf	0.00122978	8.7008e-05	14.1342
IlesPenchees;Bic2,Portneuf	0.00121788	8.59919e-05	14.1627
IlesPenchees;Bic1,Forestville	0.0012771	9.01513e-05	14.1662
BaiedesBacon;3Ps,Portneuf	0.00125049	8.81472e-05	14.1864
BaieComeau2;Bic1,IlesPenchees	0.00204969	0.000143163	14.3172
BaieComeau2;Bic2,IlesPenchees	0.00204727	0.000141961	14.4213
Forestville;BaieComeau1,Bic1	0.00106034	7.3334e-05	14.4591
BaiedesBacon;Bic1,Forestville	0.00127856	8.82619e-05	14.486
BaieComeau2;Forestville,Portneuf	0.00170446	0.000117524	14.503
3L;Forestville,Mingan	0.00115518	7.95034e-05	14.53
IlesPenchees;Bic2,Forestville	0.00130895	8.9947e-05	14.5524
IlesPenchees;BaieComeau1,PointeaEmile	0.00130549	8.93098e-05	14.6175
IlesPenchees;3Ps,Portneuf	0.00132175	9.04048e-05	14.6204
BaiedesBacon;3Ps,Forestville	0.00133019	9.0974e-05	14.6216
BaiedesBacon;Bic1,Portneuf	0.00124629	8.51736e-05	14.6324
BaiedesBacon;Bic2,Portneuf	0.00125159	8.47906e-05	14.7609
3L;Mingan,Portneuf	0.00112786	7.60979e-05	14.8212
BaiedesBacon;3L,Portneuf	0.00135289	9.09402e-05	14.8767
BaieComeau1;Bic2,PointeaEmile	0.00109495	7.35344e-05	14.8903
BaieComeau1;IlesdelaMadeleine,IlesPenchees	0.00118827	7.95176e-05	14.9435
IlesPenchees;3Ps,Forestville	0.0014165	9.47298e-05	14.953
BaiedesBacon;Bic2,Forestville	0.00132761	8.86079e-05	14.983
Forestville;IlesdelaMadeleine,IlesPenchees	0.00131202	8.75482e-05	14.9862
IlesPenchees;3L,Portneuf	0.00149579	9.89711e-05	15.1134
Portneuf;BaieComeau1,GannetLighthouse	0.00133763	8.84865e-05	15.1168
BaiedesBacon;3L,Forestville	0.00141257	9.33732e-05	15.1282
Portneuf;BaieComeau1,GreensPoint	0.00140765	9.2996e-05	15.1367
Forestville;IlesPenchees,Mingan	0.0013015	8.59329e-05	15.1455
BaieComeau1;Bic1,PointeaEmile	0.0011181	7.35749e-05	15.1968
3L;GreensPoint,IlesdelaMadeleine	0.00182972	0.000120231	15.2183
Forestville;3L,IlesPenchees	0.00139888	9.158e-05	15.2749
IlesPenchees;3L,Forestville	0.00157051	0.000102716	15.2899
3L;Bic1,Mingan	0.00116114	7.58258e-05	15.3133
Mingan;Bic2,Forestville	0.00140215	9.14863e-05	15.3264
BaiedesBacon;BaieComeau2,GreensPoint	0.0023859	0.000155546	15.3389
IlesPenchees;IlesdelaMadeleine,Portneuf	0.00148107	9.64964e-05	15.3484
Portneuf;BaieComeau1,SaintAndrews	0.00142866	9.29847e-05	15.3645
BaieComeau1;IlesPenchees,Mingan	0.00114474	7.44765e-05	15.3705
3L;Bic2,Mingan	0.00117552	7.64565e-05	15.375
Forestville;3Ps,BaieComeau2	0.00153686	9.96039e-05	15.4297
BaieComeau1;BaiedesBacon,Bic2	0.00122717	7.93958e-05	15.4564
Portneuf;BaieComeau2,Mingan	0.00136152	8.7999e-05	15.472
Portneuf;BaieComeau2,IlesdelaMadeleine	0.00144233	9.30257e-05	15.5047
Mingan;Bic1,Forestville	0.00141853	9.13283e-05	15.5322
IlesPenchees;BaieComeau2,GreensPoint	0.00256084	0.000162213	15.7869
BaieComeau1;BaiedesBacon,Bic1	0.00126371	7.97807e-05	15.8398
PointeaEmile;BaieComeau1,GreensPoint	0.00174594	0.000109659	15.9215
BaieComeau2;Bic2,SaintAndrews	0.00291273	0.000182753	15.938
3Ps;BaieComeau2,Mingan	0.00138438	8.68451e-05	15.9408
IlesdelaMadeleine;BaieComeau2,GannetLighthouse	0.00217224	0.000135964	15.9766
BaieComeau2;Bic2,GreensPoint	0.00291679	0.000182064	16.0207
IlesPenchees;Mingan,Portneuf	0.00156585	9.76176e-05	16.0406
BaiedesBacon;IlesdelaMadeleine,Portneuf	0.00147508	9.16946e-05	16.0869
PointeaEmile;BaieComeau2,Bic2	0.00154819	9.59451e-05	16.1362
Mingan;BaiedesBacon,Bic2	0.00164767	0.000102109	16.1364
PointeaEmile;BaieComeau2,Bic1	0.00154196	9.54536e-05	16.154
Mingan;Bic2,PointeaEmile	0.00153091	9.44237e-05	16.2132
BaiedesBacon;BaieComeau2,GannetLighthouse	0.00245401	0.000151055	16.2458
3Ps;IlesPenchees,Mingan	0.00141374	8.70067e-05	16.2486
BaiedesBacon;BaieComeau2,SaintAndrews	0.00255236	0.000157052	16.2517
IlesPenchees;BaieComeau2,SaintAndrews	0.00260528	0.000159877	16.2955
BaieComeau2;Bic1,GreensPoint	0.00298002	0.000182852	16.2975
IlesPenchees;Forestville,Mingan	0.00166789	0.000102196	16.3205
Mingan;Bic2,Portneuf	0.00141313	8.65696e-05	16.3236
GreensPoint;BaiedesBacon,SaintAndrews	0.00225559	0.000137816	16.3667
IlesPenchees;Forestville,IlesdelaMadeleine	0.00165737	0.000101188	16.3792
PointeaEmile;BaieComeau1,SaintAndrews	0.00179599	0.000109466	16.4068
PointeaEmile;3L,BaieComeau2	0.00164076	9.97934e-05	16.4416
Forestville;3L,BaieComeau1	0.00129165	7.85191e-05	16.4502
3Ps;BaiedesBacon,Mingan	0.00142219	8.57682e-05	16.5817
BaieComeau2;Bic1,SaintAndrews	0.00304398	0.000183277	16.6086
PointeaEmile;BaieComeau1,GannetLighthouse	0.0017082	0.000102652	16.6406
BaieComeau2;Bic1,GannetLighthouse	0.00299232	0.000179721	16.6498
Mingan;BaiedesBacon,Bic1	0.0017131	0.000102775	16.6684
BaieComeau1;3Ps,IlesPenchees	0.00135044	8.09054e-05	16.6916
PointeaEmile;BaieComeau2,Forestville	0.00132341	7.91579e-05	16.7186
BaiedesBacon;Mingan,Portneuf	0.00148614	8.88331e-05	16.7295
SaintAndrews;BaieComeau2,GreensPoint	0.0023502	0.000140367	16.7433
Mingan;Bic1,PointeaEmile	0.00158295	9.45019e-05	16.7505
IlesPenchees;BaieComeau2,GannetLighthouse	0.00263571	0.000157335	16.7522
BaieComeau2;Bic2,GannetLighthouse	0.00299889	0.000178902	16.7627
BaieComeau1;3L,IlesPenchees	0.00133921	7.97541e-05	16.7918
3L;BaieComeau1,Mingan	0.00125227	7.449e-05	16.8113
GreensPoint;BaieComeau2,SaintAndrews	0.00242205	0.000143953	16.8253
Portneuf;BaieComeau1,Bic1	0.00109631	6.51576e-05	16.8255
Mingan;Bic2,IlesPenchees	0.00176109	0.000104641	16.8298
GreensPoint;PointeaEmile,SaintAndrews	0.00231351	0.000137092	16.8756
IlesdelaMadeleine;BaieComeau2,GreensPoint	0.00248653	0.000146892	16.9276
Mingan;Bic1,Portneuf	0.00147326	8.70162e-05	16.9309
PointeaEmile;BaieComeau2,Portneuf	0.00127415	7.51984e-05	16.9438
Portneuf;3L,IlesPenchees	0.00140906	8.27751e-05	17.0227
3Ps;IlesdelaMadeleine,SaintAndrews	0.00200075	0.000117416	17.0398
Portneuf;BaieComeau1,Bic2	0.00112755	6.60765e-05	17.0643
Mingan;Bic1,IlesPenchees	0.00180932	0.000106019	17.066
BaiedesBacon;Forestville,Mingan	0.00157313	9.20131e-05	17.0968
GreensPoint;Portneuf,SaintAndrews	0.00234255	0.000136818	17.1217
GreensPoint;Forestville,SaintAndrews	0.00238641	0.000138873	17.1841
IlesdelaMadeleine;Forestville,GannetLighthouse	0.00207437	0.000120561	17.206
GreensPoint;IlesPenchees,SaintAndrews	0.00237761	0.00013801	17.2278
BaiedesBacon;Forestville,IlesdelaMadeleine	0.00163634	9.49427e-05	17.2351
SaintAndrews;Bic1,GreensPoint	0.00228625	0.000132336	17.2761
3L;GannetLighthouse,IlesdelaMadeleine	0.00191557	0.000110801	17.2884
IlesPenchees;BaieComeau1,GreensPoint	0.00247026	0.000142764	17.3031
3Ps;GreensPoint,IlesdelaMadeleine	0.00201634	0.000116484	17.31
GreensPoint;IlesdelaMadeleine,SaintAndrews	0.00232817	0.000134153	17.3545
Forestville;BaieComeau1,IlesdelaMadeleine	0.00135573	7.79739e-05	17.387
Portneuf;IlesPenchees,Mingan	0.001339	7.68129e-05	17.4319
3L;BaiedesBacon,IlesdelaMadeleine	0.00161521	9.26483e-05	17.4338
SaintAndrews;Bic2,GreensPoint	0.00235427	0.00013465	17.4844
GreensPoint;BaieComeau1,SaintAndrews	0.00236356	0.000134938	17.5158
BaiedesBacon;BaieComeau1,GreensPoint	0.00221509	0.000126392	17.5256
SaintAndrews;GreensPoint,IlesPenchees	0.00239465	0.000136304	17.5684
Forestville;3Ps,IlesPenchees	0.00155289	8.83891e-05	17.5688
3Ps;BaieComeau2,Bic1	0.0017216	9.79236e-05	17.581
SaintAndrews;3L,GreensPoint	0.00230549	0.000130905	17.6119
IlesdelaMadeleine;GannetLighthouse,IlesPenchees	0.00208526	0.000118174	17.6457
SaintAndrews;Forestville,GreensPoint	0.00238584	0.000134938	17.6811
IlesdelaMadeleine;BaieComeau2,SaintAndrews	0.0025804	0.000145925	17.6831
GreensPoint;3Ps,SaintAndrews	0.00234377	0.000132369	17.7062
GreensPoint;Bic2,SaintAndrews	0.00241798	0.000136122	17.7634
3Ps;BaieComeau2,Bic2	0.00173739	9.76251e-05	17.7966
Portneuf;IlesdelaMadeleine,IlesPenchees	0.00142378	7.97299e-05	17.8575
IlesPenchees;Forestville,PointeaEmile	0.00140805	7.88328e-05	17.8613
Portneuf;3Ps,BaieComeau2	0.00163497	9.15234e-05	17.864
SaintAndrews;GreensPoint,Mingan	0.00233049	0.000130383	17.8741
IlesdelaMadeleine;BaieComeau1,GannetLighthouse	0.00198301	0.000110916	17.8784
IlesPenchees;BaieComeau1,SaintAndrews	0.00245621	0.000136879	17.9444
GreensPoint;Mingan,SaintAndrews	0.00244177	0.000135201	18.0603
3L;BaieComeau2,Bic2	0.0019309	0.00010686	18.0695
PointeaEmile;BaieComeau2,IlesdelaMadeleine	0.00187385	0.000103583	18.0904
IlesPenchees;BaieComeau2,Bic2	0.00197065	0.000108859	18.1028
IlesdelaMadeleine;Forestville,GreensPoint	0.00234096	0.000129287	18.1067
3Ps;BaieComeau2,IlesdelaMadeleine	0.0018058	9.96017e-05	18.1302
IlesPenchees;BaieComeau2,Bic1	0.00196823	0.000108182	18.1938
BaiedesBacon;BaieComeau1,SaintAndrews	0.00232306	0.000127463	18.2254
SaintAndrews;BaieComeau1,GreensPoint	0.00240869	0.000132007	18.2467
SaintAndrews;GreensPoint,Portneuf	0.0024297	0.000133137	18.2496
SaintAndrews;GreensPoint,PointeaEmile	0.00245874	0.000134599	18.2672
3L;BaieComeau2,Bic1	0.00196233	0.000107348	18.2801
GreensPoint;3L,SaintAndrews	0.00246677	0.000134927	18.2823
Forestville;BaieComeau1,Mingan	0.00138875	7.58753e-05	18.303
GreensPoint;Bic1,SaintAndrews	0.002486	0.000135679	18.3226
IlesPenchees;PointeaEmile,Portneuf	0.00138941	7.58087e-05	18.3278
IlesPenchees;3L,BaieComeau2	0.0023278	0.000126691	18.3738
IlesdelaMadeleine;GannetLighthouse,Portneuf	0.00216607	0.000117571	18.4235
3L;BaieComeau2,IlesdelaMadeleine	0.00197305	0.000107055	18.4302
IlesdelaMadeleine;Forestville,SaintAndrews	0.0023992	0.000130146	18.4346
IlesPenchees;BaieComeau1,GannetLighthouse	0.00251619	0.000136447	18.4407
BaieComeau1;Forestville,IlesPenchees	0.00123199	6.67977e-05	18.4436
IlesdelaMadeleine;Bic1,GannetLighthouse	0.00208145	0.000112798	18.4529
Forestville;3Ps,BaieComeau1	0.00143444	7.76744e-05	18.4674
BaiedesBacon;BaieComeau1,GannetLighthouse	0.00225426	0.000121696	18.5238
SaintAndrews;3Ps,GreensPoint	0.00242849	0.000131099	18.524
SaintAndrews;BaiedesBacon,GreensPoint	0.00251666	0.000135839	18.5268
IlesdelaMadeleine;Bic2,GannetLighthouse	0.00210394	0.000113542	18.53
3Ps;Mingan,PointeaEmile	0.00155288	8.35557e-05	18.585
SaintAndrews;GreensPoint,IlesdelaMadeleine	0.00244408	0.000130828	18.6817
IlesdelaMadeleine;GannetLighthouse,PointeaEmile	0.00222809	0.000119108	18.7065
3Ps;Bic1,Mingan	0.00155218	8.22125e-05	18.8801
3L;IlesdelaMadeleine,IlesPenchees	0.00175212	9.2435e-05	18.9552
Forestville;Bic2,IlesPenchees	0.00166044	8.75357e-05	18.9687
BaieComeau2;GreensPoint,Mingan	0.00342806	0.000180404	19.0022
BaieComeau2;Mingan,SaintAndrews	0.00344777	0.000181166	19.031
IlesdelaMadeleine;GreensPoint,IlesPenchees	0.00247441	0.000129999	19.0342
BaiedesBacon;BaieComeau2,Bic1	0.00212948	0.00011187	19.0353
IlesdelaMadeleine;Bic2,GreensPoint	0.00233612	0.000122512	19.0686
BaiedesBacon;BaieComeau2,Bic2	0.0021491	0.000112548	19.0949
PointeaEmile;BaieComeau2,Mingan	0.00190005	9.93331e-05	19.128
IlesdelaMadeleine;GreensPoint,Portneuf	0.00243927	0.000126934	19.2168
IlesdelaMadeleine;Portneuf,SaintAndrews	0.00245365	0.000127361	19.2653
3Ps;BaiedesBacon,IlesdelaMadeleine	0.00177385	9.19919e-05	19.2826
3Ps;Forestville,Mingan	0.00166513	8.63357e-05	19.2867
IlesdelaMadeleine;BaieComeau1,GreensPoint	0.00232623	0.000120597	19.2893
BaieComeau2;3Ps,IlesdelaMadeleine	0.00290209	0.000150255	19.3144
3L;IlesdelaMadeleine,PointeaEmile	0.00173996	9.00856e-05	19.3145
Forestville;Bic1,IlesPenchees	0.00169229	8.72626e-05	19.3931
3L;Bic2,IlesdelaMadeleine	0.00173316	8.9188e-05	19.4327
3L;IlesdelaMadeleine,Portneuf	0.0017374	8.92101e-05	19.4754
IlesdelaMadeleine;IlesPenchees,SaintAndrews	0.00252385	0.000129479	19.4924
IlesdelaMadeleine;PointeaEmile,SaintAndrews	0.0025189	0.000129156	19.5029
IlesdelaMadeleine;BaiedesBacon,GannetLighthouse	0.00240572	0.000123269	19.516
IlesdelaMadeleine;Bic1,GreensPoint	0.00238344	0.000121861	19.5587
BaieComeau2;IlesPenchees,PointeaEmile	0.00270272	0.000137957	19.5911
IlesdelaMadeleine;BaieComeau1,SaintAndrews	0.00236162	0.000120445	19.6075
Portneuf;3L,BaieComeau1	0.00135503	6.91054e-05	19.6081
BaieComeau1;IlesPenchees,Portneuf	0.00128518	6.54309e-05	19.6419
3Ps;Bic2,Mingan	0.00161379	8.20773e-05	19.6618
IlesdelaMadeleine;GreensPoint,PointeaEmile	0.00253356	0.000128606	19.7002
BaiedesBacon;3L,BaieComeau2	0.00232964	0.000118185	19.7117
3L;Forestville,IlesdelaMadeleine	0.00183899	9.32473e-05	19.7216
IlesdelaMadeleine;Bic2,SaintAndrews	0.00242594	0.00012255	19.7956
BaieComeau2;3Ps,SaintAndrews	0.0036588	0.00018437	19.8448
Forestville;BaieComeau1,BaieComeau2	0.00156385	7.85277e-05	19.9147
PointeaEmile;BaieComeau1,Forestville	0.00130976	6.53735e-05	20.0351
Portneuf;3Ps,IlesPenchees	0.00158309	7.89551e-05	20.0506
3Ps;Mingan,Portneuf	0.00165783	8.26813e-05	20.0509
BaieComeau2;Bic1,IlesdelaMadeleine	0.00308311	0.000153756	20.052
BaieComeau2;IlesdelaMadeleine,SaintAndrews	0.00385375	0.000192123	20.0588
IlesdelaMadeleine;GreensPoint,Mingan	0.00220973	0.000109885	20.1095
IlesdelaMadeleine;BaiedesBacon,SaintAndrews	0.00271552	0.000134962	20.1206
3L;Bic1,IlesdelaMadeleine	0.00178051	8.83928e-05	20.1432
PointeaEmile;BaieComeau1,Bic1	0.00152621	7.56378e-05	20.1779
IlesPenchees;BaieComeau2,Mingan	0.00255269	0.000126479	20.1828
3L;BaiedesBacon,Bic2	0.00211144	0.0001046	20.1858
PointeaEmile;3Ps,BaieComeau2	0.00206855	0.000102449	20.191
BaieComeau2;Bic2,IlesdelaMadeleine	0.0030672	0.000151656	20.2247
BaieComeau2;3Ps,Bic2	0.0029705	0.000146364	20.2953
3Ps;IlesdelaMadeleine,IlesPenchees	0.00183912	9.05906e-05	20.3015
BaieComeau2;3Ps,Bic1	0.0029863	0.000147069	20.3054
PointeaEmile;BaieComeau1,Bic2	0.00154937	7.62874e-05	20.3096
BaieComeau2;3Ps,GreensPoint	0.00373708	0.000183961	20.3146
3L;BaiedesBacon,Bic1	0.00216249	0.000106382	20.3276
3L;BaieComeau1,Bic2	0.00178266	8.76605e-05	20.3359
BaieComeau1;Bic1,IlesPenchees	0.00186394	9.1565e-05	20.3564
IlesPenchees;BaieComeau2,IlesdelaMadeleine	0.00254873	0.000125059	20.3801
BaieComeau2;GreensPoint,IlesdelaMadeleine	0.00394763	0.000192927	20.4618
BaieComeau1;Bic2,IlesPenchees	0.0018446	9.00898e-05	20.4751
3L;Bic2,PointeaEmile	0.00202347	9.85981e-05	20.5224
BaieComeau2;GannetLighthouse,Mingan	0.00367575	0.000178962	20.5392
BaieComeau2;3L,IlesdelaMadeleine	0.00326493	0.000158766	20.5644
Mingan;3L,3Ps	0.00145115	7.03863e-05	20.6169
IlesPenchees;BaieComeau1,Bic1	0.00194278	9.4134e-05	20.6385
IlesdelaMadeleine;BaiedesBacon,GreensPoint	0.00278811	0.000134978	20.656
PointeaEmile;BaieComeau1,Portneuf	0.00127521	6.17068e-05	20.6657
IlesPenchees;3L,BaieComeau1	0.0024675	0.000119348	20.6749
GreensPoint;GannetLighthouse,SaintAndrews	0.00216109	0.000104399	20.7003
3L;BaieComeau1,Bic1	0.00179717	8.68064e-05	20.7032
IlesPenchees;BaieComeau1,Bic2	0.00196212	9.46022e-05	20.7407
IlesdelaMadeleine;Bic1,SaintAndrews	0.00254127	0.000122505	20.7442
3Ps;GannetLighthouse,IlesdelaMadeleine	0.00230416	0.000110987	20.7607
3L;Bic1,PointeaEmile	0.00206113	9.91613e-05	20.7857
BaieComeau1;BaiedesBacon,Forestville	0.00131155	6.28898e-05	20.8547
BaieComeau2;3Ps,GannetLighthouse	0.00376355	0.000180262	20.8782
Forestville;IlesPenchees,PointeaEmile	0.00156134	7.47494e-05	20.8876
3L;Bic2,Forestville	0.00202648	9.69508e-05	20.9022
3L;Bic1,Forestville	0.00202848	9.70449e-05	20.9025
IlesdelaMadeleine;Mingan,SaintAndrews	0.00232332	0.000110781	20.9722
BaieComeau2;3L,GreensPoint	0.00409096	0.000194736	21.0078
3Ps;BaieComeau1,Mingan	0.00161944	7.70438e-05	21.0197
IlesdelaMadeleine;GannetLighthouse,Mingan	0.00214313	0.000101668	21.0798
BaiedesBacon;BaieComeau2,Forestville	0.00207955	9.86503e-05	21.08
Bic1;IlesPenchees,SaintAndrews	0.0027058	0.000128218	21.1031
3L;Bic2,IlesPenchees	0.00228804	0.000108141	21.1581
3L;Bic1,IlesPenchees	0.0023219	0.000109577	21.1897
3Ps;BaiedesBacon,Bic1	0.00224764	0.000105711	21.2621
BaieComeau2;3L,SaintAndrews	0.00413568	0.000194508	21.2623
BaieComeau2;3L,Bic1	0.00327565	0.000153754	21.3046
3Ps;BaiedesBacon,Bic2	0.00224382	0.000105177	21.3337
BaieComeau2;Bic1,Mingan	0.0031541	0.0001477	21.3548
Bic2;IlesPenchees,SaintAndrews	0.00289036	0.000135164	21.3842
BaiedesBacon;BaieComeau2,Portneuf	0.00202668	9.47306e-05	21.3941
PointeaEmile;3L,BaieComeau1	0.00179018	8.34992e-05	21.4394
3L;Bic2,Portneuf	0.00201013	9.375e-05	21.4414
Portneuf;Bic1,IlesPenchees	0.00167506	7.80639e-05	21.4576
BaieComeau2;BaiedesBacon,PointeaEmile	0.00301628	0.000140199	21.5142
Portneuf;Bic2,IlesPenchees	0.00168697	7.83717e-05	21.5252
3L;IlesdelaMadeleine,Mingan	0.00172262	7.99106e-05	21.5568
BaieComeau2;3L,Bic2	0.00330709	0.000153337	21.5675
Bic2;GreensPoint,IlesPenchees	0.00293074	0.000135732	21.5921
3Ps;BaieComeau1,Bic1	0.00182192	8.41772e-05	21.6438
Bic1;GreensPoint,IlesPenchees	0.0028142	0.000130022	21.6441
BaiedesBacon;BaieComeau1,Bic1	0.0020238	9.3474e-05	21.6509
IlesPenchees;3Ps,BaieComeau2	0.00258205	0.000118745	21.7445
BaiedesBacon;BaieComeau2,IlesdelaMadeleine	0.00268748	0.000123351	21.7872
BaieComeau2;Bic2,Mingan	0.00319991	0.000146626	21.8236
BaiedesBacon;BaieComeau1,Bic2	0.00206034	9.43075e-05	21.847
3L;Bic1,Portneuf	0.00205589	9.39879e-05	21.874
Bic1;BaieComeau2,SaintAndrews	0.00334285	0.000152819	21.8745
Bic2;GannetLighthouse,IlesPenchees	0.00277377	0.000126688	21.8946
Bic1;BaieComeau2,GreensPoint	0.0034068	0.000155041	21.9735
3Ps;Bic1,IlesdelaMadeleine	0.00190262	8.6402e-05	22.0205
3Ps;Bic2,IlesdelaMadeleine	0.0019025	8.63929e-05	22.0215
3L;BaieComeau1,IlesdelaMadeleine	0.00190306	8.6364e-05	22.0354
Portneuf;BaieComeau1,IlesdelaMadeleine	0.00152069	6.89981e-05	22.0396
3Ps;BaieComeau1,Bic2	0.00185464	8.41323e-05	22.0443
Portneuf;BaieComeau1,Mingan	0.00147944	6.6882e-05	22.1201
Bic1;GannetLighthouse,IlesPenchees	0.00272703	0.000123218	22.1318
3Ps;Bic1,PointeaEmile	0.00224819	0.000101433	22.1642
BaieComeau1;BaiedesBacon,Portneuf	0.0013497	6.08291e-05	22.1883
BaiedesBacon;BaieComeau2,Mingan	0.00261772	0.000117931	22.1971
BaiedesBacon;3Ps,BaieComeau2	0.00265553	0.000119353	22.2494
Portneuf;3Ps,BaieComeau1	0.00151784	6.80341e-05	22.3099
3Ps;Bic2,PointeaEmile	0.00225776	0.000101091	22.3339
Bic2;BaieComeau2,GreensPoint	0.00352093	0.000157635	22.3359
IlesPenchees;BaieComeau1,Mingan	0.00266197	0.00011913	22.3452
3Ps;IlesdelaMadeleine,PointeaEmile	0.0020005	8.92822e-05	22.4065
Bic1;BaiedesBacon,SaintAndrews	0.00291997	0.000130065	22.45
BaieComeau2;GannetLighthouse,IlesdelaMadeleine	0.00426191	0.000189835	22.4507
3Ps;Bic1,Forestville	0.00219601	9.77497e-05	22.4657
3Ps;Bic1,IlesPenchees	0.00233541	0.000103743	22.5114
3Ps;Forestville,IlesdelaMadeleine	0.00208	9.23309e-05	22.5277
Bic1;Forestville,SaintAndrews	0.00296143	0.000130985	22.609
BaieComeau2;3L,GannetLighthouse	0.00431939	0.000190976	22.6175
Bic2;BaieComeau2,SaintAndrews	0.00352499	0.000155808	22.624
BaieComeau2;BaiedesBacon,IlesPenchees	0.00335421	0.000148184	22.6355
Bic2;BaiedesBacon,SaintAndrews	0.00312173	0.000137898	22.6379
3Ps;IlesdelaMadeleine,Portneuf	0.00199844	8.81867e-05	22.6614
3Ps;Bic2,IlesPenchees	0.00234879	0.000103168	22.7668
BaieComeau2;3Ps,Mingan	0.00332351	0.000145762	22.801
Bic1;BaieComeau2,GannetLighthouse	0.00339451	0.000148625	22.8395
BaieComeau1;Forestville,PointeaEmile	0.00133455	5.83162e-05	22.8848
BaieComeau1;Bic2,GreensPoint	0.0028047	0.000122236	22.945
Bic2;BaieComeau2,GannetLighthouse	0.00343883	0.000149827	22.9519
BaieComeau1;Bic2,SaintAndrews	0.00285913	0.000124144	23.0307
Bic1;Portneuf,SaintAndrews	0.00288688	0.000125299	23.0398
BaiedesBacon;3L,BaieComeau1	0.00238911	0.000103682	23.0427
Bic2;Forestville,SaintAndrews	0.00311414	0.000135	23.0677
Bic1;Forestville,GreensPoint	0.00306102	0.000132601	23.0844
IlesPenchees;BaieComeau1,IlesdelaMadeleine	0.00261844	0.00011331	23.1087
3Ps;Bic2,Forestville	0.00224125	9.68531e-05	23.1407
Portneuf;IlesPenchees,PointeaEmile	0.00151544	6.52451e-05	23.2269
IlesPenchees;3Ps,BaieComeau1	0.00245627	0.000105632	23.2532
Bic2;Portneuf,SaintAndrews	0.00308334	0.000132494	23.2716
Forestville;BaiedesBacon,PointeaEmile	0.00171511	7.369e-05	23.2747
Bic1;PointeaEmile,SaintAndrews	0.00294945	0.000126623	23.2932
Bic2;PointeaEmile,SaintAndrews	0.00313783	0.000134605	23.3113
Bic2;Forestville,GreensPoint	0.00314571	0.000134603	23.3703
BaiedesBacon;BaieComeau1,Forestville	0.00197596	8.42776e-05	23.4459
PointeaEmile;3Ps,BaieComeau1	0.00195249	8.32171e-05	23.4626
3Ps;BaieComeau1,IlesdelaMadeleine	0.00200129	8.52917e-05	23.4641
Portneuf;BaieComeau1,BaieComeau2	0.00162042	6.89796e-05	23.4913
PointeaEmile;BaieComeau1,IlesdelaMadeleine	0.00195328	8.31087e-05	23.5027
Bic2;BaiedesBacon,GreensPoint	0.00328412	0.00013865	23.6865
IlesPenchees;BaieComeau2,Forestville	0.00259808	0.000109502	23.7263
BaieComeau1;Bic1,GreensPoint	0.00288485	0.000121541	23.7356
Bic1;BaiedesBacon,GreensPoint	0.00315038	0.000132567	23.7644
3Ps;Bic1,Portneuf	0.00224345	9.41913e-05	23.818
PointeaEmile;Forestville,Portneuf	0.00146591	6.15246e-05	23.8264
Bic2;GreensPoint,Portneuf	0.00315878	0.000132475	23.8443
Bic1;GreensPoint,Portneuf	0.00303033	0.000127037	23.8539
IlesPenchees;BaieComeau2,Portneuf	0.00253017	0.000106054	23.8574
BaiedesBacon;BaieComeau1,Portneuf	0.00193781	8.09658e-05	23.9337
3Ps;Bic2,Portneuf	0.00224492	9.36286e-05	23.9769
Bic2;GreensPoint,PointeaEmile	0.0032423	0.000134993	24.0182
BaiedesBacon;3Ps,BaieComeau1	0.00244952	0.000101606	24.1081
BaieComeau1;PointeaEmile,Portneuf	0.0013691	5.66802e-05	24.1548
Bic2;Forestville,GannetLighthouse	0.00311131	0.000128779	24.1602
Bic1;Forestville,GannetLighthouse	0.00309642	0.000127997	24.1913
BaieComeau2;IlesdelaMadeleine,Mingan	0.00370486	0.00015259	24.2798
Bic2;BaiedesBacon,GannetLighthouse	0.00313392	0.00012904	24.2865
Bic1;BaiedesBacon,GannetLighthouse	0.00306998	0.000126263	24.3142
BaieComeau1;Bic1,SaintAndrews	0.0030073	0.000123167	24.4164
IlesPenchees;Bic2,GreensPoint	0.00343036	0.000140417	24.4297
PointeaEmile;BaieComeau1,Mingan	0.00201904	8.26331e-05	24.4338
Bic1;GreensPoint,PointeaEmile	0.00312195	0.000127682	24.4509
IlesPenchees;Bic2,SaintAndrews	0.00347074	0.00014119	24.5821
IlesPenchees;Bic1,GreensPoint	0.00349117	0.000141213	24.7228
BaieComeau1;Bic2,GannetLighthouse	0.00291574	0.000117165	24.8857
BaieComeau1;Bic1,GannetLighthouse	0.00292608	0.000116988	25.0119
Bic1;GannetLighthouse,Portneuf	0.00305912	0.000122295	25.0144
Bic2;GannetLighthouse,Portneuf	0.00311777	0.000124313	25.08
SaintAndrews;GannetLighthouse,GreensPoint	0.00261116	0.000103912	25.1287
Bic2;GannetLighthouse,PointeaEmile	0.00316902	0.000126054	25.1403
Forestville;BaiedesBacon,IlesPenchees	0.0021459	8.49892e-05	25.249
Bic1;BaieComeau1,SaintAndrews	0.00321923	0.000127399	25.2689
Bic1;BaieComeau1,GreensPoint	0.00334167	0.000131756	25.3627
Bic1;GannetLighthouse,PointeaEmile	0.00311846	0.000122697	25.416
IlesPenchees;Bic1,SaintAndrews	0.00359957	0.000141412	25.4546
Forestville;Bic2,GreensPoint	0.00356688	0.000139888	25.4981
Forestville;Bic2,SaintAndrews	0.00359846	0.000140621	25.5897
Bic2;BaieComeau1,GreensPoint	0.00343888	0.000134171	25.6306
BaieComeau2;3L,Mingan	0.00395529	0.000154168	25.6557
Bic2;BaieComeau1,SaintAndrews	0.00338445	0.000131876	25.664
BaiedesBacon;BaieComeau1,IlesdelaMadeleine	0.00267697	0.000103809	25.7874
IlesPenchees;BaieComeau1,Forestville	0.00257473	9.97588e-05	25.8095
BaiedesBacon;BaieComeau1,Mingan	0.00264677	0.000101584	26.055
Bic2;BaieComeau1,GannetLighthouse	0.00332785	0.000127162	26.17
IlesPenchees;BaieComeau1,Portneuf	0.00252153	9.62798e-05	26.1896
Bic1;BaieComeau1,GannetLighthouse	0.00330044	0.000125905	26.2138
BaiedesBacon;Bic2,GreensPoint	0.00379263	0.000144641	26.2209
Forestville;Bic1,GreensPoint	0.00365955	0.000139345	26.2624
IlesPenchees;Bic1,GannetLighthouse	0.00357834	0.00013593	26.3249
Portneuf;BaiedesBacon,PointeaEmile	0.00168426	6.38405e-05	26.3823
IlesdelaMadeleine;3Ps,GannetLighthouse	0.0030337	0.000114891	26.4049
BaiedesBacon;Bic1,GreensPoint	0.00383624	0.00014512	26.435
PointeaEmile;Bic2,GreensPoint	0.0034557	0.000130714	26.437
IlesPenchees;Bic2,GannetLighthouse	0.00358733	0.000135347	26.5046
BaiedesBacon;Forestville,Portneuf	0.00215152	8.09775e-05	26.5693
3Ps;IlesdelaMadeleine,Mingan	0.00218714	8.22583e-05	26.5887
IlesdelaMadeleine;3L,GreensPoint	0.00331255	0.000124533	26.5998
Forestville;Bic1,SaintAndrews	0.00375914	0.00014018	26.8165
PointeaEmile;Bic1,GreensPoint	0.00351269	0.000130916	26.8316
PointeaEmile;Bic2,SaintAndrews	0.00356017	0.000132594	26.8502
Forestville;Bic2,GannetLighthouse	0.00360128	0.000133988	26.8776
BaiedesBacon;Bic2,SaintAndrews	0.00395502	0.0001467	26.9599
Forestville;Bic1,GannetLighthouse	0.00362414	0.000134068	27.032
Mingan;BaieComeau2,IlesPenchees	0.00291373	0.000107146	27.1941
BaieComeau1;Forestville,Portneuf	0.00152525	5.60566e-05	27.2091
IlesdelaMadeleine;3Ps,GreensPoint	0.00332152	0.000121608	27.3133
IlesdelaMadeleine;3L,GannetLighthouse	0.0032267	0.000117646	27.4272
BaieComeau2;3L,3Ps	0.00435099	0.000158281	27.4891
IlesdelaMadeleine;3L,SaintAndrews	0.00345115	0.0001253	27.543
IlesdelaMadeleine;3Ps,SaintAndrews	0.00333711	0.000121029	27.5728
Bic1;Mingan,SaintAndrews	0.00363652	0.000131853	27.5801
Portneuf;BaiedesBacon,IlesPenchees	0.0020964	7.59964e-05	27.5855
Bic1;GreensPoint,Mingan	0.00368076	0.000133399	27.5921
IlesPenchees;GreensPoint,Mingan	0.00452366	0.000163239	27.7118
BaieComeau1;GreensPoint,Mingan	0.00319815	0.00011539	27.7159
PointeaEmile;Bic1,SaintAndrews	0.00368519	0.000132823	27.7452
BaiedesBacon;Bic1,GannetLighthouse	0.00391664	0.00014107	27.7638
BaiedesBacon;Bic1,SaintAndrews	0.00406665	0.000146219	27.812
Bic1;3L,BaieComeau2	0.00311117	0.000111803	27.8272
Bic2;3L,BaieComeau2	0.00313063	0.000112373	27.8593
Bic2;GreensPoint,Mingan	0.00374908	0.000134417	27.8914
Portneuf;Bic2,GreensPoint	0.00367141	0.000131396	27.9416
BaieComeau1;Mingan,SaintAndrews	0.00327636	0.000116976	28.0088
PointeaEmile;Bic1,GannetLighthouse	0.00351618	0.00012546	28.0264
Bic2;Mingan,SaintAndrews	0.00377286	0.000133899	28.1768
IlesdelaMadeleine;BaieComeau2,Mingan	0.0027293	9.67946e-05	28.1968
Bic2;3L,IlesPenchees	0.00277349	9.82691e-05	28.2234
BaiedesBacon;Bic2,GannetLighthouse	0.00394283	0.000139564	28.2511
Portneuf;Bic1,GreensPoint	0.00372032	0.000131247	28.346
PointeaEmile;Bic2,GannetLighthouse	0.00352898	0.000124412	28.3652
Portneuf;Bic2,SaintAndrews	0.00374684	0.000131914	28.4036
Bic1;3L,IlesPenchees	0.00275161	9.58494e-05	28.7076
IlesPenchees;Mingan,SaintAndrews	0.00458782	0.000159636	28.7393
BaieComeau1;IlesdelaMadeleine,SaintAndrews	0.0037219	0.000129014	28.8487
3Ps;BaieComeau2,IlesPenchees	0.00327202	0.000113336	28.8702
Bic1;BaiedesBacon,IlesdelaMadeleine	0.00274571	9.50105e-05	28.899
Bic2;IlesdelaMadeleine,IlesPenchees	0.00279245	9.65142e-05	28.933
Bic2;IlesPenchees,Mingan	0.00265577	9.15607e-05	29.0056
Bic2;BaiedesBacon,IlesdelaMadeleine	0.00283214	9.75315e-05	29.0382
Bic1;IlesdelaMadeleine,IlesPenchees	0.00272322	9.35692e-05	29.1038
Portneuf;Bic1,SaintAndrews	0.00386377	0.000132095	29.25
PointeaEmile;BaieComeau1,BaieComeau2	0.00259517	8.87147e-05	29.2529
Bic1;IlesPenchees,Mingan	0.00264827	9.0272e-05	29.3366
Bic1;IlesdelaMadeleine,SaintAndrews	0.00411348	0.000139807	29.4226
Bic2;3L,BaiedesBacon	0.0029501	0.000100202	29.4414
Bic2;BaieComeau2,IlesdelaMadeleine	0.00337052	0.00011416	29.5246
Mingan;BaieComeau2,BaiedesBacon	0.00333751	0.000113	29.5356
BaieComeau1;GreensPoint,IlesdelaMadeleine	0.00375729	0.000127191	29.5406
IlesdelaMadeleine;3L,BaieComeau2	0.00316922	0.000107206	29.5619
Portneuf;Bic1,GannetLighthouse	0.00369153	0.000124745	29.5927
Bic1;BaieComeau2,IlesdelaMadeleine	0.00330371	0.000111039	29.7527
Bic1;3Ps,SaintAndrews	0.00401535	0.000134829	29.781
IlesPenchees;3L,GreensPoint	0.00496167	0.000166469	29.8054
Portneuf;Bic2,GannetLighthouse	0.00371242	0.000124523	29.8132
Bic2;BaieComeau2,Mingan	0.00323781	0.000108416	29.8646
3L;BaieComeau2,IlesPenchees	0.00354786	0.000118783	29.8685
Bic1;3L,BaiedesBacon	0.00291102	9.73299e-05	29.9087
Bic1;3L,GreensPoint	0.00422211	0.00014101	29.9418
IlesPenchees;Forestville,Portneuf	0.00281479	9.38283e-05	29.9994
Bic1;3L,SaintAndrews	0.00420287	0.000139949	30.0315
Bic1;BaieComeau2,Mingan	0.00323273	0.000107548	30.0583
IlesPenchees;BaieComeau1,BaieComeau2	0.00376728	0.00012521	30.0876
Bic1;GannetLighthouse,Mingan	0.00391615	0.000130151	30.0894
Bic1;3Ps,IlesPenchees	0.00278671	9.25876e-05	30.0981
Bic2;3L,GreensPoint	0.0043048	0.000142991	30.1053
BaieComeau1;3L,GreensPoint	0.00383063	0.000127101	30.1385
Bic2;BaiedesBacon,Mingan	0.00276919	9.18774e-05	30.1401
Bic1;BaiedesBacon,Mingan	0.00274449	9.09412e-05	30.1787
BaieComeau1;3Ps,SaintAndrews	0.00372244	0.00012332	30.1851
Bic2;IlesdelaMadeleine,SaintAndrews	0.00431154	0.000142768	30.1997
Bic2;GannetLighthouse,Mingan	0.00391467	0.000129588	30.2085
IlesdelaMadeleine;BaieComeau2,Bic1	0.00335104	0.000110888	30.22
BaiedesBacon;GreensPoint,Mingan	0.00477251	0.000157875	30.2297
IlesdelaMadeleine;BaieComeau2,Bic2	0.00336696	0.000111066	30.3149
Bic1;3L,IlesdelaMadeleine	0.00329299	0.000108609	30.3196
Bic2;3Ps,IlesPenchees	0.00285582	9.41125e-05	30.3448
Bic2;3L,SaintAndrews	0.00435358	0.000143147	30.4134
BaieComeau1;3L,SaintAndrews	0.00393384	0.000129223	30.4422
PointeaEmile;GreensPoint,Mingan	0.00431881	0.000141743	30.4693
Bic1;GreensPoint,IlesdelaMadeleine	0.00427132	0.000140123	30.4825
IlesPenchees;GannetLighthouse,Mingan	0.00484622	0.000158953	30.4884
Bic1;3Ps,BaieComeau2	0.00340053	0.000111514	30.4943
Bic1;3Ps,BaiedesBacon	0.00287448	9.41803e-05	30.521
Forestville;GreensPoint,Mingan	0.00430124	0.000140921	30.5225
Bic2;3L,IlesdelaMadeleine	0.00332837	0.000108888	30.5669
BaieComeau1;3Ps,GreensPoint	0.00374223	0.000122383	30.578
IlesdelaMadeleine;IlesPenchees,Mingan	0.00272533	8.8871e-05	30.6662
Forestville;Mingan,SaintAndrews	0.0043566	0.000141992	30.682
Bic2;3Ps,SaintAndrews	0.00421329	0.000137041	30.7448
Bic2;GreensPoint,IlesdelaMadeleine	0.00440136	0.00014289	30.8024
Bic2;3L,Forestville	0.00303505	9.84435e-05	30.8304
Bic2;3L,PointeaEmile	0.00303807	9.85044e-05	30.8419
BaiedesBacon;BaieComeau1,BaieComeau2	0.00332829	0.000107895	30.8474
Bic1;3Ps,GreensPoint	0.00415759	0.000134569	30.8956
IlesPenchees;GreensPoint,IlesdelaMadeleine	0.00503927	0.000163086	30.8994
Bic2;3Ps,BaieComeau2	0.00346722	0.000112154	30.9148
IlesPenchees;IlesdelaMadeleine,SaintAndrews	0.00498983	0.000161379	30.92
PointeaEmile;Mingan,SaintAndrews	0.00444707	0.000143696	30.9477
IlesPenchees;3L,IlesdelaMadeleine	0.00412354	0.000133237	30.9488
Bic2;3Ps,BaiedesBacon	0.00296079	9.56542e-05	30.9531
BaieComeau1;3L,IlesdelaMadeleine	0.00284431	9.18034e-05	30.9826
BaiedesBacon;Mingan,SaintAndrews	0.00495868	0.000159764	31.0375
BaieComeau1;GannetLighthouse,Mingan	0.00347477	0.000111875	31.0594
Bic1;3Ps,IlesdelaMadeleine	0.00321951	0.000103636	31.0656
Bic1;3L,Forestville	0.00304502	9.80156e-05	31.0667
IlesdelaMadeleine;BaiedesBacon,Mingan	0.00279906	9.00042e-05	31.0992
Bic1;3Ps,Forestville	0.00292611	9.40877e-05	31.0998
Mingan;BaieComeau1,IlesPenchees	0.00280445	9.00815e-05	31.1324
Bic2;3Ps,IlesdelaMadeleine	0.00330212	0.000105777	31.2177
Bic2;3Ps,GreensPoint	0.00428751	0.000137286	31.2305
Bic2;3Ps,Forestville	0.00296337	9.47482e-05	31.2763
IlesPenchees;3L,SaintAndrews	0.00505083	0.00016145	31.2842
3L;BaieComeau2,BaiedesBacon	0.00390845	0.000124745	31.3316
BaieComeau1;IlesPenchees,PointeaEmile	0.00250123	7.96989e-05	31.3835
IlesPenchees;3Ps,GreensPoint	0.00486205	0.000154777	31.4132
IlesPenchees;3Ps,SaintAndrews	0.00482821	0.000153679	31.4174
IlesdelaMadeleine;Forestville,Mingan	0.00273585	8.70401e-05	31.432
BaieComeau1;3Ps,IlesdelaMadeleine	0.00274695	8.73558e-05	31.4455
Bic1;3Ps,GannetLighthouse	0.00417176	0.000132588	31.4641
Mingan;BaieComeau2,PointeaEmile	0.0034429	0.000109343	31.4872
Bic1;3Ps,Portneuf	0.00287868	9.13954e-05	31.497
IlesdelaMadeleine;Mingan,PointeaEmile	0.0027031	8.58207e-05	31.4971
BaieComeau1;Bic2,IlesdelaMadeleine	0.00279481	8.83644e-05	31.6282
Bic1;3Ps,PointeaEmile	0.00287393	9.08647e-05	31.6287
Bic2;3Ps,PointeaEmile	0.00294686	9.31035e-05	31.6514
Bic1;IlesdelaMadeleine,Portneuf	0.0029745	9.39157e-05	31.672
IlesPenchees;3L,Bic1	0.00355376	0.000112176	31.6801
IlesPenchees;Bic1,IlesdelaMadeleine	0.00358215	0.000112963	31.7109
Bic2;IlesdelaMadeleine,PointeaEmile	0.00304486	9.59907e-05	31.7204
Bic2;Mingan,PointeaEmile	0.00288596	9.08617e-05	31.7621
Bic1;3L,PointeaEmile	0.00301237	9.47707e-05	31.7859
BaieComeau1;Bic1,IlesdelaMadeleine	0.00282764	8.89452e-05	31.7908
Bic2;Forestville,IlesdelaMadeleine	0.00314087	9.87803e-05	31.7966
Bic1;3L,Portneuf	0.00301761	9.48271e-05	31.8223
Bic2;3L,Portneuf	0.0030514	9.5824e-05	31.8438
Bic1;IlesdelaMadeleine,PointeaEmile	0.00297182	9.32555e-05	31.8675
Forestville;IlesdelaMadeleine,SaintAndrews	0.00476912	0.000149631	31.8726
IlesPenchees;Bic2,IlesdelaMadeleine	0.00356865	0.000111936	31.8812
Bic2;IlesdelaMadeleine,Portneuf	0.00305563	9.57778e-05	31.9034
Bic2;3Ps,GannetLighthouse	0.00423188	0.000132477	31.9442
IlesPenchees;3L,Bic2	0.00358761	0.000112302	31.9462
3Ps;BaieComeau2,BaiedesBacon	0.00370425	0.000115927	31.9533
Bic2;3Ps,Portneuf	0.00295969	9.24589e-05	32.0109
Bic1;Mingan,PointeaEmile	0.00287464	8.96707e-05	32.0577
BaiedesBacon;3L,GreensPoint	0.00514733	0.000160465	32.0775
BaieComeau1;3Ps,GannetLighthouse	0.00379764	0.000118297	32.1026
Bic1;Forestville,IlesdelaMadeleine	0.0031035	9.64755e-05	32.1688
Forestville;3L,GreensPoint	0.00483663	0.000149878	32.2704
Bic1;3L,GannetLighthouse	0.00443824	0.000137254	32.336
Bic2;3L,GannetLighthouse	0.00445113	0.000137387	32.3986
Forestville;GreensPoint,IlesdelaMadeleine	0.00482736	0.000148836	32.4341
IlesPenchees;3Ps,IlesdelaMadeleine	0.00401495	0.00012377	32.4389
Forestville;3L,SaintAndrews	0.00491699	0.000151273	32.504
Bic2;Forestville,Mingan	0.00301471	9.26746e-05	32.5301
IlesPenchees;3L,GannetLighthouse	0.00526497	0.000161802	32.5395
IlesPenchees;3Ps,Bic2	0.00350528	0.000107601	32.5765
BaiedesBacon;3Ps,GreensPoint	0.00511934	0.000157109	32.5847
BaiedesBacon;GreensPoint,IlesdelaMadeleine	0.00536184	0.000164318	32.631
PointeaEmile;3L,GreensPoint	0.00472243	0.000144717	32.6323
BaiedesBacon;IlesdelaMadeleine,SaintAndrews	0.00543442	0.000166507	32.6379
IlesPenchees;3Ps,Bic1	0.00351866	0.000107663	32.6821
Bic2;3L,BaieComeau1	0.00327887	0.000100287	32.6949
BaieComeau1;3Ps,Bic2	0.0028936	8.84623e-05	32.71
PointeaEmile;IlesdelaMadeleine,SaintAndrews	0.00482685	0.000147433	32.7392
IlesdelaMadeleine;Mingan,Portneuf	0.00281012	8.57234e-05	32.7812
IlesPenchees;3Ps,GannetLighthouse	0.00496338	0.000150906	32.8906
Bic1;3L,BaieComeau1	0.00327633	9.96013e-05	32.8945
BaiedesBacon;3Ps,SaintAndrews	0.00520752	0.000158233	32.9104
Forestville;3Ps,SaintAndrews	0.00484838	0.000147259	32.9241
Bic1;Forestville,Mingan	0.00303906	9.22993e-05	32.9262
PointeaEmile;GreensPoint,IlesdelaMadeleine	0.00481219	0.000145817	33.0015
BaiedesBacon;GannetLighthouse,Mingan	0.0050883	0.000154142	33.0105
Forestville;GannetLighthouse,Mingan	0.00450124	0.000136127	33.0665
BaieComeau1;3L,Bic1	0.00295019	8.92133e-05	33.069
Forestville;Bic2,IlesdelaMadeleine	0.00357172	0.000107972	33.0801
BaiedesBacon;3L,SaintAndrews	0.0053585	0.000161947	33.0879
BaieComeau1;GannetLighthouse,IlesdelaMadeleine	0.0041005	0.000123857	33.1068
BaieComeau1;BaiedesBacon,IlesPenchees	0.00306278	9.24741e-05	33.1204
IlesdelaMadeleine;Bic1,Mingan	0.00280028	8.45166e-05	33.1329
Forestville;3L,Bic2	0.00367754	0.000110974	33.1389
IlesPenchees;Bic1,Mingan	0.0036571	0.000110329	33.1473
BaieComeau1;3L,GannetLighthouse	0.00408799	0.000123155	33.1938
IlesdelaMadeleine;3Ps,BaieComeau2	0.00353206	0.000106297	33.2282
BaieComeau1;3L,Bic2	0.00296471	8.91584e-05	33.2522
Bic1;Mingan,Portneuf	0.00298433	8.9693e-05	33.2727
PointeaEmile;GannetLighthouse,Mingan	0.00455769	0.000136845	33.3054
Bic2;GannetLighthouse,IlesdelaMadeleine	0.00463354	0.000138971	33.3418
PointeaEmile;3L,SaintAndrews	0.00487569	0.000146232	33.342
Bic2;Mingan,Portneuf	0.00300374	9.00398e-05	33.3602
BaieComeau1;3Ps,Bic1	0.00292632	8.76314e-05	33.3935
Forestville;3Ps,GreensPoint	0.00489102	0.00014641	33.4063
IlesdelaMadeleine;BaieComeau1,Mingan	0.00276886	8.28315e-05	33.4277
Bic1;GannetLighthouse,IlesdelaMadeleine	0.0045733	0.000136809	33.4283
IlesPenchees;Bic2,Mingan	0.00370533	0.000110796	33.4428
Forestville;3L,Bic1	0.00367554	0.000109792	33.4773
BaieComeau1;Bic1,Mingan	0.00285906	8.53127e-05	33.5127
PointeaEmile;3Ps,SaintAndrews	0.0048266	0.000143882	33.5455
Portneuf;GreensPoint,Mingan	0.00441674	0.000131575	33.5683
Forestville;3L,IlesdelaMadeleine	0.00386504	0.000115116	33.5752
IlesdelaMadeleine;Bic2,Mingan	0.00286201	8.50499e-05	33.6509
BaieComeau1;BaiedesBacon,PointeaEmile	0.00273456	8.12046e-05	33.6749
Forestville;Bic1,IlesdelaMadeleine	0.00361707	0.000107396	33.6798
IlesdelaMadeleine;3L,IlesPenchees	0.00339015	0.000100621	33.6921
IlesPenchees;GannetLighthouse,IlesdelaMadeleine	0.00542842	0.000161115	33.6929
PointeaEmile;3Ps,GreensPoint	0.00479635	0.000142215	33.7261
3L;BaieComeau2,PointeaEmile	0.00404264	0.000119796	33.746
IlesdelaMadeleine;3L,Forestville	0.00330328	9.74768e-05	33.8879
BaiedesBacon;3Ps,GannetLighthouse	0.00521391	0.000153707	33.921
BaieComeau1;Bic2,Mingan	0.00288795	8.51195e-05	33.9282
Portneuf;Mingan,SaintAndrews	0.00451596	0.000132496	34.0839
BaiedesBacon;3L,IlesdelaMadeleine	0.00462288	0.000134863	34.2784
IlesdelaMadeleine;Bic1,Forestville	0.00355126	0.000103318	34.3721
IlesdelaMadeleine;3L,BaiedesBacon	0.00352706	0.000102602	34.3762
Bic2;BaieComeau1,IlesdelaMadeleine	0.00344877	0.000100288	34.3886
Forestville;3Ps,Bic2	0.00374922	0.00010898	34.4029
3Ps;BaieComeau1,IlesPenchees	0.0033978	9.86845e-05	34.4309
IlesPenchees;3L,Mingan	0.00481785	0.000139866	34.4462
IlesdelaMadeleine;BaieComeau1,Bic1	0.00325587	9.45185e-05	34.4469
Bic1;3Ps,BaieComeau1	0.0033002	9.57283e-05	34.4747
IlesdelaMadeleine;BaiedesBacon,Bic2	0.00390534	0.000113271	34.4777
IlesdelaMadeleine;BaiedesBacon,Bic1	0.00390904	0.000113375	34.4788
IlesdelaMadeleine;3L,PointeaEmile	0.00340231	9.86677e-05	34.4826
IlesdelaMadeleine;Bic2,PointeaEmile	0.00369262	0.000106881	34.5488
BaiedesBacon;3L,GannetLighthouse	0.00544386	0.000157358	34.5954
IlesdelaMadeleine;3Ps,Forestville	0.00325786	9.40232e-05	34.6495
Forestville;3Ps,GannetLighthouse	0.00486979	0.000140533	34.6522
BaiedesBacon;3L,Bic1	0.0040756	0.000117557	34.6691
IlesdelaMadeleine;Bic1,PointeaEmile	0.00368294	0.00010621	34.6761
3L;BaieComeau1,IlesPenchees	0.00340815	9.81454e-05	34.7256
Mingan;BaieComeau1,BaiedesBacon	0.00330846	9.52145e-05	34.7474
BaiedesBacon;3L,Bic2	0.00412665	0.000118737	34.7547
Forestville;3L,GannetLighthouse	0.00501736	0.000144318	34.7659
3Ps;BaieComeau2,PointeaEmile	0.00394034	0.000113247	34.7941
IlesdelaMadeleine;3L,BaieComeau1	0.00323921	9.30889e-05	34.7969
Mingan;BaieComeau2,Forestville	0.00384392	0.000110446	34.8037
Bic2;3Ps,BaieComeau1	0.00334998	9.62487e-05	34.8055
IlesdelaMadeleine;BaieComeau1,Bic2	0.00328871	9.42893e-05	34.8789
Forestville;3Ps,IlesdelaMadeleine	0.00391047	0.000112088	34.8876
PointeaEmile;3L,IlesdelaMadeleine	0.00394344	0.000112997	34.8988
IlesdelaMadeleine;Bic2,Forestville	0.00359661	0.000103032	34.9078
Forestville;Bic1,Mingan	0.0036815	0.000105365	34.9404
Forestville;Bic2,Mingan	0.00369788	0.000105805	34.95
Bic1;BaieComeau1,IlesdelaMadeleine	0.00339888	9.7228e-05	34.9579
PointeaEmile;3Ps,GannetLighthouse	0.004814	0.000137559	34.9958
Bic1;3Ps,Mingan	0.00356995	0.000101942	35.0193
Portneuf;IlesdelaMadeleine,SaintAndrews	0.00500275	0.000142692	35.0599
IlesdelaMadeleine;3L,Portneuf	0.00340487	9.711e-05	35.062
BaiedesBacon;3Ps,IlesdelaMadeleine	0.00458593	0.000130696	35.0885
Bic2;BaieComeau1,Mingan	0.00335563	9.55712e-05	35.1113
Mingan;Forestville,IlesPenchees	0.00379853	0.000108165	35.118
Bic2;3Ps,Mingan	0.00359083	0.00010223	35.1249
Portneuf;3L,GreensPoint	0.00492481	0.000139923	35.1965
PointeaEmile;3L,GannetLighthouse	0.00494205	0.000140169	35.2578
Bic1;BaieComeau1,Mingan	0.00336746	9.53525e-05	35.3159
Forestville;3Ps,Bic1	0.00379445	0.000107377	35.3378
IlesdelaMadeleine;3L,Bic1	0.00336176	9.47451e-05	35.4821
PointeaEmile;3L,Bic1	0.00362227	0.000101997	35.5134
BaiedesBacon;GannetLighthouse,IlesdelaMadeleine	0.00574423	0.000161642	35.5367
IlesdelaMadeleine;3Ps,PointeaEmile	0.00333736	9.38126e-05	35.5748
PointeaEmile;3Ps,IlesdelaMadeleine	0.00400839	0.000112616	35.5934
IlesPenchees;IlesdelaMadeleine,Mingan	0.00478835	0.000134509	35.5988
Portneuf;GreensPoint,IlesdelaMadeleine	0.00501713	0.000140925	35.6014
IlesPenchees;3Ps,Mingan	0.00444033	0.000124688	35.6115
Forestville;GannetLighthouse,IlesdelaMadeleine	0.00509395	0.000142968	35.63
IlesdelaMadeleine;3Ps,IlesPenchees	0.00349874	9.81815e-05	35.6354
BaiedesBacon;3Ps,Bic2	0.00411596	0.000115386	35.6713
PointeaEmile;Bic2,IlesdelaMadeleine	0.00365314	0.000102296	35.7116
PointeaEmile;3L,Bic2	0.00365994	0.000102433	35.7301
IlesdelaMadeleine;3Ps,Portneuf	0.00333942	9.34056e-05	35.7518
IlesdelaMadeleine;Bic1,IlesPenchees	0.00393153	0.000109929	35.7643
BaiedesBacon;Bic2,IlesdelaMadeleine	0.00424461	0.000118603	35.7883
IlesdelaMadeleine;3L,Bic2	0.00340911	9.52094e-05	35.8065
IlesdelaMadeleine;Bic2,IlesPenchees	0.00394503	0.000110139	35.8186
Bic1;3L,Mingan	0.00391236	0.000109171	35.8369
Portneuf;3L,SaintAndrews	0.00504903	0.000140876	35.8402
GreensPoint;BaieComeau2,GannetLighthouse	0.00721526	0.000201194	35.8622
SaintAndrews;BaieComeau2,GannetLighthouse	0.00740438	0.000206423	35.87
IlesdelaMadeleine;3Ps,BaiedesBacon	0.00356401	9.91825e-05	35.9339
Bic2;3L,Mingan	0.00388601	0.000108114	35.9435
BaiedesBacon;3Ps,Bic1	0.00411214	0.000114196	36.0093
BaiedesBacon;Bic1,IlesdelaMadeleine	0.0042409	0.000117741	36.0191
PointeaEmile;GannetLighthouse,IlesdelaMadeleine	0.00511766	0.000142002	36.0393
Mingan;BaieComeau2,Portneuf	0.00387805	0.000107325	36.1338
PointeaEmile;Bic1,IlesdelaMadeleine	0.00366282	0.000101177	36.202
Mingan;BaieComeau1,PointeaEmile	0.00332391	9.16704e-05	36.2594
GreensPoint;BaiedesBacon,GannetLighthouse	0.00714716	0.000196981	36.2834
IlesdelaMadeleine;Bic1,Portneuf	0.00368025	0.000101351	36.3118
Bic1;IlesdelaMadeleine,Mingan	0.00385447	0.000105992	36.3656
IlesdelaMadeleine;Bic2,Portneuf	0.00368185	0.000101192	36.3848
Bic2;IlesdelaMadeleine,Mingan	0.00387547	0.000106474	36.3984
SaintAndrews;GannetLighthouse,IlesPenchees	0.00737395	0.000202298	36.4509
GreensPoint;GannetLighthouse,IlesPenchees	0.00714039	0.000195811	36.4658
3L;BaieComeau2,Forestville	0.00457543	0.0001249	36.6327
Portneuf;3Ps,SaintAndrews	0.00500044	0.000136476	36.6396
Portneuf;GannetLighthouse,Mingan	0.00462335	0.000126157	36.6475
Mingan;IlesPenchees,Portneuf	0.00390057	0.000106259	36.7083
GreensPoint;Forestville,GannetLighthouse	0.00726296	0.000197454	36.7831
Portneuf;3Ps,GreensPoint	0.00499923	0.000135698	36.8407
BaiedesBacon;Bic1,Mingan	0.00424213	0.000114936	36.9086
Portneuf;3L,Bic1	0.00373303	0.00010082	37.0266
GreensPoint;GannetLighthouse,PointeaEmile	0.00722408	0.000194959	37.0544
Portneuf;3L,Bic2	0.00377879	0.000101975	37.0561
BaiedesBacon;Bic2,Mingan	0.00430756	0.000116216	37.0652
SaintAndrews;Forestville,GannetLighthouse	0.00748771	0.000202012	37.0656
PointeaEmile;3Ps,Bic2	0.00375114	0.000101079	37.1111
PointeaEmile;Bic2,Mingan	0.00381204	0.000102661	37.1323
SaintAndrews;BaiedesBacon,GannetLighthouse	0.00750273	0.000202047	37.1335
GreensPoint;GannetLighthouse,Portneuf	0.00725635	0.000195392	37.1373
IlesdelaMadeleine;3Ps,Bic1	0.00343525	9.2291e-05	37.2219
PointeaEmile;Bic1,Mingan	0.00376	0.000100885	37.2703
SaintAndrews;Bic1,GannetLighthouse	0.00735272	0.00019725	37.2761
GreensPoint;BaieComeau1,GannetLighthouse	0.00718633	0.000192728	37.2873
IlesdelaMadeleine;3Ps,Mingan	0.00315072	8.42826e-05	37.3828
Bic1;BaieComeau2,IlesPenchees	0.00433714	0.000115944	37.4072
3L;BaieComeau2,Portneuf	0.00458224	0.000122367	37.4468
SaintAndrews;GannetLighthouse,PointeaEmile	0.00752173	0.000200491	37.5166
GreensPoint;Bic2,GannetLighthouse	0.00729736	0.00019443	37.532
BaieComeau2;Bic1,Bic2	0.00632093	0.000168372	37.5415
GreensPoint;Bic1,GannetLighthouse	0.00722756	0.000192478	37.55
BaieComeau1;3Ps,Mingan	0.0031288	8.33084e-05	37.5569
Portneuf;Bic2,IlesdelaMadeleine	0.00377455	0.000100464	37.5711
Bic2;BaieComeau2,IlesPenchees	0.00439045	0.000116689	37.6254
SaintAndrews;Bic2,GannetLighthouse	0.00749054	0.00019898	37.6448
IlesdelaMadeleine;3Ps,Bic2	0.00343536	9.12402e-05	37.6519
3L;BaieComeau1,BaiedesBacon	0.00384897	0.000102132	37.6864
PointeaEmile;3Ps,Bic1	0.00376071	9.94622e-05	37.8104
SaintAndrews;BaieComeau1,GannetLighthouse	0.00743393	0.000196571	37.8181
3L;Forestville,IlesPenchees	0.00430515	0.000113834	37.8195
IlesdelaMadeleine;3Ps,BaieComeau1	0.00333657	8.82113e-05	37.8247
SaintAndrews;GannetLighthouse,Portneuf	0.00752496	0.000198761	37.8593
Portneuf;3L,GannetLighthouse	0.00511215	0.000134883	37.9007
BaieComeau1;IlesdelaMadeleine,Mingan	0.00331465	8.73225e-05	37.9587
3Ps;BaieComeau2,Forestville	0.00445361	0.000117316	37.9624
Portneuf;3L,IlesdelaMadeleine	0.00405153	0.000106665	37.9838
Mingan;BaieComeau1,BaieComeau2	0.00401903	0.000105665	38.0358
Portneuf;Bic1,IlesdelaMadeleine	0.00377615	9.92292e-05	38.0548
BaiedesBacon;3Ps,Mingan	0.00493759	0.000129109	38.2437
GreensPoint;3Ps,GannetLighthouse	0.00724173	0.000189194	38.2768
Portneuf;3Ps,GannetLighthouse	0.00498461	0.000130207	38.2821
GreensPoint;3L,GannetLighthouse	0.00744369	0.000193966	38.3762
IlesdelaMadeleine;3L,Mingan	0.00341965	8.90689e-05	38.3933
Mingan;Bic1,Bic2	0.00434589	0.000113181	38.3976
SaintAndrews;3Ps,GannetLighthouse	0.00750913	0.000194651	38.5774
SaintAndrews;3L,GannetLighthouse	0.00758809	0.000196438	38.6285
Portneuf;GannetLighthouse,IlesdelaMadeleine	0.00529033	0.000136252	38.8277
Mingan;BaiedesBacon,Forestville	0.0043821	0.000112798	38.8491
3Ps;BaieComeau2,Portneuf	0.00448044	0.000115172	38.902
Portneuf;3Ps,Bic2	0.00387049	9.94251e-05	38.9287
Portneuf;Bic1,Mingan	0.00376631	9.67309e-05	38.936
BaiedesBacon;3L,Mingan	0.00524347	0.00013464	38.9445
GreensPoint;GannetLighthouse,Mingan	0.00746295	0.000191589	38.9529
GreensPoint;GannetLighthouse,IlesdelaMadeleine	0.00752955	0.000193051	39.0029
Portneuf;Bic2,Mingan	0.00382645	9.80471e-05	39.0266
3Ps;BaieComeau1,BaiedesBacon	0.00391026	0.000100133	39.0504
SaintAndrews;GannetLighthouse,Mingan	0.00763235	0.000195275	39.0851
Mingan;BaieComeau1,Forestville	0.00371129	9.45851e-05	39.2375
3L;BaieComeau1,PointeaEmile	0.00389323	9.89096e-05	39.3615
3Ps;Forestville,IlesPenchees	0.00443757	0.000112629	39.3999
3L;IlesPenchees,Portneuf	0.00437987	0.000111109	39.4195
Portneuf;3Ps,Bic1	0.00387197	9.81325e-05	39.4566
Forestville;IlesdelaMadeleine,Mingan	0.00443248	0.000112119	39.5335
Forestville;3Ps,Mingan	0.00432534	0.000109397	39.538
SaintAndrews;GannetLighthouse,IlesdelaMadeleine	0.00781254	0.000197436	39.57
Forestville;3L,Mingan	0.00454884	0.000114909	39.5863
BaieComeau1;3L,Mingan	0.00349509	8.82196e-05	39.6181
BaiedesBacon;IlesdelaMadeleine,Mingan	0.00535089	0.000134974	39.6437
PointeaEmile;3Ps,Mingan	0.00445601	0.000112198	39.7155
Portneuf;3Ps,IlesdelaMadeleine	0.00411698	0.000103647	39.7212
Mingan;IlesPenchees,PointeaEmile	0.0046804	0.000117626	39.7905
IlesdelaMadeleine;BaieComeau2,IlesPenchees	0.00496496	0.000124106	40.0057
IlesPenchees;3L,3Ps	0.00524292	0.000130899	40.053
3L;BaieComeau1,BaieComeau2	0.00484763	0.000120906	40.0942
PointeaEmile;IlesdelaMadeleine,Mingan	0.00464265	0.000115191	40.3041
GannetLighthouse;GreensPoint,SaintAndrews	0.00627461	0.0001552	40.4292
PointeaEmile;3L,Mingan	0.00465999	0.000115153	40.468
3L;BaiedesBacon,Forestville	0.00482552	0.000119045	40.5354
Mingan;Forestville,PointeaEmile	0.00442056	0.000108978	40.5637
Mingan;BaiedesBacon,IlesPenchees	0.00522649	0.000128522	40.6662
Bic1;BaieComeau2,BaiedesBacon	0.00485714	0.00011901	40.8129
3Ps;BaieComeau1,BaieComeau2	0.00458302	0.000112154	40.8638
Mingan;BaiedesBacon,Portneuf	0.00446909	0.000109292	40.8913
Bic1;3L,3Ps	0.00447587	0.000109123	41.0166
3L;Bic1,Bic2	0.00497617	0.000121245	41.0422
3Ps;IlesPenchees,Portneuf	0.00453232	0.000110323	41.0823
Bic2;3L,3Ps	0.00451113	0.000109626	41.1503
Bic2;BaieComeau2,BaiedesBacon	0.00492765	0.000119645	41.1854
Mingan;BaieComeau1,Portneuf	0.00376013	9.11794e-05	41.2389
3Ps;BaieComeau1,PointeaEmile	0.00405641	9.82812e-05	41.2735
BaiedesBacon;3L,3Ps	0.00567699	0.0001359	41.7732
3L;BaieComeau1,Forestville	0.00441237	0.000105612	41.7792
3L;IlesPenchees,PointeaEmile	0.00505524	0.000120491	41.9553
3L;BaiedesBacon,IlesPenchees	0.00557254	0.000132558	42.0386
3L;BaiedesBacon,Portneuf	0.0048852	0.000115664	42.236
IlesdelaMadeleine;BaieComeau2,BaiedesBacon	0.00546247	0.000129244	42.2648
3Ps;IlesPenchees,PointeaEmile	0.00520719	0.000122376	42.5508
3Ps;BaiedesBacon,Forestville	0.00502959	0.000118167	42.5634
3L;Forestville,PointeaEmile	0.00489278	0.000114511	42.7278
Mingan;PointeaEmile,Portneuf	0.00450396	0.000105337	42.7578
Mingan;BaiedesBacon,PointeaEmile	0.00541774	0.000126442	42.8475
3Ps;BaiedesBacon,IlesPenchees	0.00562259	0.0001305	43.085
3L;BaieComeau1,Portneuf	0.0044339	0.000102804	43.1297
3Ps;Bic1,Bic2	0.00507203	0.00011718	43.2842
Bic2;BaieComeau1,IlesPenchees	0.00439898	0.00010126	43.4426
Forestville;3L,3Ps	0.0052253	0.000119674	43.6627
Bic2;BaieComeau2,PointeaEmile	0.00514981	0.000117672	43.7641
BaieComeau1;3L,3Ps	0.00412586	9.39163e-05	43.9312
Bic1;BaieComeau2,PointeaEmile	0.00509268	0.000115436	44.1169
GannetLighthouse;3L,IlesdelaMadeleine	0.0120213	0.000272364	44.1371
3Ps;BaieComeau1,Forestville	0.00455603	0.000103018	44.2256
Bic1;BaieComeau1,IlesPenchees	0.00436259	9.86434e-05	44.2259
3L;BaiedesBacon,PointeaEmile	0.00572939	0.000129463	44.2549
IlesdelaMadeleine;BaieComeau2,PointeaEmile	0.0054719	0.000123497	44.3081
3Ps;BaiedesBacon,Portneuf	0.00510929	0.000114779	44.5143
Portneuf;3L,Mingan	0.00466106	0.000104655	44.5372
PointeaEmile;3L,3Ps	0.0052242	0.000117175	44.5848
Portneuf;IlesdelaMadeleine,Mingan	0.00464628	0.000104203	44.5886
3L;PointeaEmile,Portneuf	0.00494886	0.000110933	44.6112
Portneuf;3Ps,Mingan	0.00445758	9.99087e-05	44.6166
GannetLighthouse;3L,BaieComeau2	0.0130183	0.000289214	45.0128
GannetLighthouse;BaieComeau2,IlesdelaMadeleine	0.0130758	0.000289776	45.1239
3Ps;Forestville,PointeaEmile	0.00519875	0.000115015	45.2005
GannetLighthouse;3Ps,IlesdelaMadeleine	0.0122143	0.000269888	45.257
GannetLighthouse;BaiedesBacon,IlesdelaMadeleine	0.0128423	0.000283624	45.2794
3L;GannetLighthouse,SaintAndrews	0.0126392	0.00027889	45.3198
IlesdelaMadeleine;BaieComeau2,Forestville	0.00590567	0.000128906	45.8136
3Ps;BaiedesBacon,PointeaEmile	0.00595298	0.000129797	45.8638
3L;GannetLighthouse,GreensPoint	0.0129449	0.000281772	45.9411
Mingan;Forestville,Portneuf	0.00504748	0.000109618	46.046
GannetLighthouse;3L,BaiedesBacon	0.0131427	0.000285168	46.0876
BaieComeau2;GannetLighthouse,SaintAndrews	0.0158563	0.000343974	46.0974
IlesdelaMadeleine;BaieComeau1,IlesPenchees	0.00489524	0.000106108	46.1345
3Ps;BaieComeau1,Portneuf	0.00459758	9.96514e-05	46.1366
Bic1;BaieComeau2,Forestville	0.00565812	0.000122399	46.2269
IlesdelaMadeleine;3L,3Ps	0.00461812	9.9894e-05	46.2302
BaieComeau2;GannetLighthouse,GreensPoint	0.0161173	0.000348608	46.2333
GannetLighthouse;IlesdelaMadeleine,PointeaEmile	0.01302	0.000281297	46.2855
Mingan;GannetLighthouse,SaintAndrews	0.0131118	0.000282668	46.3858
GannetLighthouse;IlesdelaMadeleine,IlesPenchees	0.0131628	0.000283617	46.4105
Bic2;BaieComeau2,Forestville	0.00567958	0.000122018	46.547
GannetLighthouse;IlesdelaMadeleine,Portneuf	0.013082	0.000280654	46.6125
GannetLighthouse;Forestville,IlesdelaMadeleine	0.0131737	0.000282575	46.6201
GannetLighthouse;BaieComeau2,Mingan	0.013662	0.000292954	46.6352
GannetLighthouse;3L,PointeaEmile	0.0131956	0.000282579	46.697
Mingan;GannetLighthouse,GreensPoint	0.0133924	0.000286623	46.7249
GannetLighthouse;3Ps,BaieComeau2	0.0135742	0.000290006	46.8066
GannetLighthouse;3L,Forestville	0.0132503	0.00028301	46.819
3Ps;PointeaEmile,Portneuf	0.00527485	0.000112547	46.8679
GannetLighthouse;Bic2,IlesdelaMadeleine	0.0131441	0.000280262	46.8994
3L;Forestville,Portneuf	0.00562415	0.000119898	46.9079
GannetLighthouse;3L,IlesPenchees	0.0133262	0.00028404	46.9167
Bic2;Forestville,IlesPenchees	0.00505215	0.000107547	46.9763
GannetLighthouse;BaiedesBacon,Mingan	0.0134983	0.000287213	46.9973
GannetLighthouse;3L,Portneuf	0.0132602	0.000281849	47.047
GannetLighthouse;3Ps,BaiedesBacon	0.0133726	0.000283708	47.1353
GannetLighthouse;3L,BaieComeau1	0.0132775	0.000281639	47.1439
GannetLighthouse;Bic1,IlesdelaMadeleine	0.0131666	0.000279168	47.1636
GannetLighthouse;BaieComeau1,IlesdelaMadeleine	0.013265	0.000281207	47.1718
GannetLighthouse;IlesdelaMadeleine,Mingan	0.0131049	0.000277004	47.3094
GannetLighthouse;3L,Bic2	0.0133265	0.000281664	47.3136
IlesdelaMadeleine;BaieComeau2,Portneuf	0.00601406	0.000126935	47.3792
Bic1;BaieComeau2,Portneuf	0.00563752	0.000118967	47.3871
GannetLighthouse;3Ps,PointeaEmile	0.0133236	0.000280863	47.4382
GannetLighthouse;BaieComeau2,Bic2	0.0143388	0.000302008	47.4783
GannetLighthouse;3Ps,Forestville	0.0133978	0.000281944	47.5195
GannetLighthouse;3L,Bic1	0.0133017	0.000279798	47.5401
Bic1;Forestville,IlesPenchees	0.00502827	0.000105756	47.5458
GannetLighthouse;Mingan,PointeaEmile	0.0135799	0.00028504	47.6421
Bic2;BaieComeau2,Portneuf	0.00570274	0.000119554	47.7001
3Ps;GannetLighthouse,SaintAndrews	0.0131419	0.000275506	47.7009
GannetLighthouse;BaieComeau2,Bic1	0.0143454	0.000300482	47.7413
GannetLighthouse;3L,Mingan	0.0132979	0.00027846	47.7551
GannetLighthouse;3Ps,Portneuf	0.0133877	0.000280312	47.76
GannetLighthouse;IlesPenchees,Mingan	0.013745	0.000286847	47.9175
GannetLighthouse;3Ps,IlesPenchees	0.0136278	0.000283986	47.9877
GannetLighthouse;Forestville,Mingan	0.0137664	0.000286551	48.0416
GannetLighthouse;Mingan,Portneuf	0.013749	0.00028526	48.198
3Ps;GannetLighthouse,GreensPoint	0.0133245	0.000276436	48.2012
GannetLighthouse;3Ps,Mingan	0.0132219	0.000274267	48.2083
GannetLighthouse;3Ps,Bic2	0.0135458	0.000279981	48.381
GannetLighthouse;3Ps,BaieComeau1	0.0135679	0.000279975	48.4611
Bic2;BaieComeau1,BaiedesBacon	0.00501641	0.000103376	48.5261
GannetLighthouse;BaieComeau1,Mingan	0.0138908	0.000286118	48.5492
Portneuf;3L,3Ps	0.00533022	0.000109583	48.6411
GannetLighthouse;Bic2,Mingan	0.013863	0.000284956	48.6496
GannetLighthouse;3Ps,Bic1	0.0135681	0.000278457	48.7262
GannetLighthouse;BaiedesBacon,Bic2	0.0146437	0.000300408	48.7462
GannetLighthouse;Bic1,Mingan	0.0138237	0.000283296	48.7961
Bic2;IlesPenchees,Portneuf	0.00514322	0.000105233	48.8747
GannetLighthouse;Bic2,PointeaEmile	0.0146086	0.000297207	49.1531
GannetLighthouse;BaiedesBacon,Bic1	0.0146699	0.000298255	49.1858
Bic1;BaieComeau1,BaiedesBacon	0.00496282	0.000100791	49.2389
IlesdelaMadeleine;BaieComeau1,BaieComeau2	0.00611379	0.000123567	49.4776
GannetLighthouse;BaieComeau1,Bic2	0.0144498	0.000291846	49.5117
Bic1;IlesPenchees,Portneuf	0.00507559	0.000102508	49.5142
GannetLighthouse;Bic1,PointeaEmile	0.0146214	0.000295157	49.5378
IlesdelaMadeleine;BaieComeau1,BaiedesBacon	0.00547298	0.00011043	49.5608
GannetLighthouse;Bic2,Forestville	0.0146663	0.000295494	49.6334
GannetLighthouse;3L,3Ps	0.0136058	0.000273687	49.7129
GannetLighthouse;BaieComeau1,Bic1	0.0144395	0.000290169	49.7623
GannetLighthouse;Bic2,Portneuf	0.0146599	0.000294447	49.7879
Bic2;BaieComeau1,BaieComeau2	0.00619561	0.000124398	49.8049
Bic2;BaieComeau1,PointeaEmile	0.00514863	0.000103313	49.8352
GannetLighthouse;Bic1,Forestville	0.0146435	0.000293462	49.8991
GannetLighthouse;Bic2,IlesPenchees	0.0150039	0.0003004	49.9463
Bic1;BaieComeau1,BaieComeau2	0.00616163	0.000123188	50.0183
IlesdelaMadeleine;Forestville,IlesPenchees	0.00585631	0.000117078	50.0206
3Ps;Forestville,Portneuf	0.00593062	0.000118354	50.1093
GannetLighthouse;Bic1,IlesPenchees	0.0150129	0.000299464	50.1325
GannetLighthouse;Bic1,Portneuf	0.0146808	0.000292686	50.1589
IlesdelaMadeleine;GannetLighthouse,SaintAndrews	0.0141748	0.000280283	50.5732
Bic2;IlesPenchees,PointeaEmile	0.00580526	0.000114297	50.7912
IlesdelaMadeleine;BaieComeau1,PointeaEmile	0.00539248	0.00010593	50.9059
Bic2;BaiedesBacon,Forestville	0.00574914	0.000112906	50.9198
IlesdelaMadeleine;GannetLighthouse,GreensPoint	0.0143419	0.000280472	51.1348
IlesPenchees;Bic1,Bic2	0.00624189	0.000122053	51.1406
GannetLighthouse;BaieComeau2,IlesPenchees	0.0159555	0.000311164	51.2768
Bic1;BaieComeau1,PointeaEmile	0.00510842	9.95668e-05	51.3065
GannetLighthouse;BaieComeau2,BaiedesBacon	0.0161326	0.00031255	51.616
Bic1;BaiedesBacon,Forestville	0.00570806	0.000110287	51.7566
Bic1;IlesPenchees,PointeaEmile	0.00574572	0.000110995	51.7656
IlesdelaMadeleine;IlesPenchees,Portneuf	0.00603262	0.000116366	51.8415
Bic2;BaieComeau1,Forestville	0.00566476	0.000108211	52.3492
GannetLighthouse;BaieComeau2,PointeaEmile	0.0163196	0.000311288	52.4261
Bic2;BaiedesBacon,IlesPenchees	0.00623459	0.00011892	52.4269
Bic1;BaiedesBacon,IlesPenchees	0.00616166	0.000116892	52.7123
IlesdelaMadeleine;BaieComeau1,Forestville	0.00581259	0.000110265	52.7149
IlesdelaMadeleine;BaiedesBacon,Forestville	0.0065136	0.000123544	52.723
Bic1;BaieComeau1,Forestville	0.00566022	0.000107145	52.8276
Bic2;Forestville,PointeaEmile	0.00590437	0.000111757	52.8324
SaintAndrews;3L,BaieComeau2	0.019125	0.0003617	52.8754
BaieComeau2;GreensPoint,SaintAndrews	0.0209105	0.000395359	52.8899
GreensPoint;3L,BaieComeau2	0.0192416	0.000363079	52.9955
IlesdelaMadeleine;IlesPenchees,PointeaEmile	0.00670543	0.00012646	53.024
3L;GreensPoint,SaintAndrews	0.0179218	0.000337877	53.0424
Bic2;BaiedesBacon,Portneuf	0.00582516	0.000109814	53.0457
BaieComeau1;GannetLighthouse,SaintAndrews	0.0159137	0.000299081	53.2087
SaintAndrews;3L,IlesdelaMadeleine	0.0185362	0.000348266	53.2243
BaieComeau1;GannetLighthouse,GreensPoint	0.0161162	0.000302632	53.2534
SaintAndrews;BaieComeau2,IlesdelaMadeleine	0.0194069	0.000363784	53.3474
IlesdelaMadeleine;Bic1,Bic2	0.00660477	0.000123409	53.5193
GreensPoint;3L,IlesdelaMadeleine	0.0185589	0.000346695	53.5309
GannetLighthouse;BaieComeau1,IlesPenchees	0.016075	0.000300132	53.5598
GannetLighthouse;BaieComeau2,Forestville	0.0169071	0.000315331	53.617
Bic2;GannetLighthouse,SaintAndrews	0.0163824	0.000305277	53.6642
BaiedesBacon;Bic1,Bic2	0.00694034	0.000129055	53.7779
Bic1;BaiedesBacon,Portneuf	0.00574032	0.000106737	53.7801
GreensPoint;BaieComeau2,IlesdelaMadeleine	0.0193849	0.00036029	53.8036
IlesdelaMadeleine;BaiedesBacon,IlesPenchees	0.00734748	0.00013654	53.812
SaintAndrews;3Ps,IlesdelaMadeleine	0.0186502	0.000346452	53.8321
Forestville;Bic1,Bic2	0.00662523	0.000123025	53.8525
IlesPenchees;GannetLighthouse,GreensPoint	0.0172959	0.000320952	53.8894
IlesPenchees;GannetLighthouse,SaintAndrews	0.0170794	0.000316464	53.9694
GannetLighthouse;BaieComeau1,BaiedesBacon	0.0163323	0.000302213	54.0423
IlesdelaMadeleine;Forestville,PointeaEmile	0.00645611	0.000119441	54.0525
SaintAndrews;BaieComeau2,Mingan	0.0198129	0.000366378	54.0778
Bic2;GannetLighthouse,GreensPoint	0.0166393	0.000307681	54.0798
Bic1;GannetLighthouse,SaintAndrews	0.0162068	0.000299588	54.0971
GannetLighthouse;BaieComeau2,Portneuf	0.0169238	0.00031265	54.1302
SaintAndrews;3Ps,BaieComeau2	0.0196019	0.000361972	54.153
SaintAndrews;3L,BaiedesBacon	0.0193477	0.000357045	54.1885
SaintAndrews;3L,IlesPenchees	0.0194025	0.000358034	54.1918
GreensPoint;3L,BaiedesBacon	0.0192978	0.000356051	54.1997
SaintAndrews;BaiedesBacon,IlesdelaMadeleine	0.0192718	0.00035555	54.2029
GreensPoint;BaieComeau2,Mingan	0.0199045	0.000366917	54.2479
GreensPoint;BaiedesBacon,IlesdelaMadeleine	0.0190833	0.00035142	54.3035
BaiedesBacon;GannetLighthouse,SaintAndrews	0.0172035	0.000316713	54.3189
Mingan;GreensPoint,SaintAndrews	0.0184136	0.000338884	54.336
SaintAndrews;3L,PointeaEmile	0.0194196	0.000357272	54.3553
SaintAndrews;BaieComeau2,Bic2	0.020348	0.000374267	54.3675
Bic1;GannetLighthouse,GreensPoint	0.0165318	0.000303989	54.3827
BaiedesBacon;GannetLighthouse,GreensPoint	0.017298	0.000318015	54.3936
GreensPoint;3Ps,IlesdelaMadeleine	0.0185499	0.000340877	54.4182
IlesdelaMadeleine;BaieComeau1,Portneuf	0.00593571	0.000109066	54.4229
GreensPoint;3Ps,BaieComeau2	0.0195955	0.000359984	54.4343
SaintAndrews;IlesdelaMadeleine,IlesPenchees	0.0194635	0.000357544	54.4366
Bic1;Forestville,PointeaEmile	0.00587667	0.00010795	54.4389
SaintAndrews;BaieComeau2,Bic1	0.0202167	0.000371303	54.448
Bic2;BaieComeau1,Portneuf	0.00570264	0.000104682	54.4757
SaintAndrews;3L,Forestville	0.0194403	0.000356758	54.4915
Bic2;PointeaEmile,Portneuf	0.00597679	0.000109563	54.551
PointeaEmile;GannetLighthouse,SaintAndrews	0.0167736	0.000307455	54.5561
GannetLighthouse;BaieComeau1,BaieComeau2	0.0172066	0.000315224	54.5852
IlesdelaMadeleine;BaiedesBacon,Portneuf	0.00667486	0.000122277	54.588
GreensPoint;3L,PointeaEmile	0.0194276	0.00035587	54.5919
SaintAndrews;IlesdelaMadeleine,PointeaEmile	0.0194684	0.000356378	54.6286
Forestville;GannetLighthouse,SaintAndrews	0.0168696	0.000308746	54.639
GannetLighthouse;BaieComeau1,PointeaEmile	0.0164294	0.000300598	54.6557
GreensPoint;3L,IlesPenchees	0.0194746	0.000356256	54.6646
GreensPoint;3L,Forestville	0.0195212	0.000356986	54.6834
GreensPoint;3L,BaieComeau1	0.0194719	0.000356039	54.6903
GreensPoint;BaieComeau2,Bic2	0.0204157	0.000373183	54.7071
SaintAndrews;3L,BaieComeau1	0.0194138	0.000354586	54.7506
GreensPoint;BaieComeau2,Bic1	0.0203525	0.00037121	54.8275
GreensPoint;3L,Portneuf	0.0195245	0.000355964	54.8496
PointeaEmile;GannetLighthouse,GreensPoint	0.016926	0.000308546	54.8572
SaintAndrews;3Ps,PointeaEmile	0.0194687	0.000354856	54.8636
SaintAndrews;3L,Bic1	0.0193567	0.000352805	54.8652
GreensPoint;IlesdelaMadeleine,IlesPenchees	0.019397	0.000353536	54.8657
SaintAndrews;3Ps,BaiedesBacon	0.0194987	0.000355373	54.8684
SaintAndrews;3L,Portneuf	0.0194874	0.000355119	54.8757
SaintAndrews;3Ps,Forestville	0.0195089	0.000355453	54.8846
SaintAndrews;3L,Bic2	0.0195194	0.00035558	54.8945
Forestville;GannetLighthouse,GreensPoint	0.0170949	0.000311407	54.8956
SaintAndrews;Forestville,IlesdelaMadeleine	0.0195881	0.000356745	54.9081
SaintAndrews;Bic2,IlesdelaMadeleine	0.0195614	0.000356126	54.9283
GreensPoint;IlesdelaMadeleine,PointeaEmile	0.0193379	0.000351487	55.0173
GreensPoint;3Ps,BaiedesBacon	0.0193258	0.000351069	55.0485
SaintAndrews;3Ps,IlesPenchees	0.0196251	0.000356341	55.074
SaintAndrews;Bic1,IlesdelaMadeleine	0.0194461	0.000352707	55.1338
GreensPoint;3L,Bic2	0.0196319	0.000356005	55.1449
SaintAndrews;BaiedesBacon,Mingan	0.0197476	0.000357881	55.1791
GreensPoint;BaiedesBacon,Mingan	0.0196727	0.000356363	55.204
SaintAndrews;IlesdelaMadeleine,Portneuf	0.0195337	0.000353697	55.2272
GreensPoint;3Ps,PointeaEmile	0.0193537	0.000350372	55.2376
GreensPoint;3Ps,Forestville	0.0194668	0.000352311	55.2547
SaintAndrews;3Ps,Portneuf	0.019536	0.000353496	55.2652
GannetLighthouse;Forestville,IlesPenchees	0.0169447	0.000306599	55.2668
3Ps;GreensPoint,SaintAndrews	0.0182225	0.000329688	55.2719
Bic1;BaieComeau1,Portneuf	0.00565434	0.000102295	55.2749
GreensPoint;3L,Bic1	0.0195372	0.000353413	55.2815
GreensPoint;Forestville,IlesdelaMadeleine	0.0195305	0.00035327	55.2849
SaintAndrews;IlesPenchees,Mingan	0.0198655	0.000359289	55.2912
GreensPoint;IlesdelaMadeleine,Portneuf	0.0194322	0.000351422	55.2959
SaintAndrews;BaieComeau1,IlesdelaMadeleine	0.0196257	0.000354258	55.3995
GreensPoint;3Ps,Portneuf	0.0194501	0.000350962	55.4193
SaintAndrews;Mingan,PointeaEmile	0.0198482	0.000358093	55.4276
GreensPoint;3Ps,IlesPenchees	0.0195742	0.000352981	55.4541
GreensPoint;Bic2,IlesdelaMadeleine	0.0195353	0.000352197	55.4669
SaintAndrews;3Ps,Bic2	0.0196597	0.000354297	55.4892
GreensPoint;BaieComeau1,IlesdelaMadeleine	0.0195452	0.000352028	55.5218
SaintAndrews;Forestville,Mingan	0.0200007	0.000359932	55.568
IlesdelaMadeleine;BaiedesBacon,PointeaEmile	0.0075165	0.000135215	55.5891
SaintAndrews;3Ps,BaieComeau1	0.0196252	0.000352949	55.6035
SaintAndrews;3L,Mingan	0.0196325	0.000353019	55.6133
SaintAndrews;3Ps,Bic1	0.0195442	0.00035127	55.6387
GreensPoint;Bic1,IlesdelaMadeleine	0.019488	0.000350183	55.6509
GreensPoint;Mingan,PointeaEmile	0.0198313	0.000355994	55.7067
GreensPoint;IlesPenchees,Mingan	0.0199126	0.000357328	55.7265
SaintAndrews;3Ps,Mingan	0.0194776	0.00034946	55.7363
Bic2;BaiedesBacon,PointeaEmile	0.00665602	0.000119412	55.7399
GreensPoint;3Ps,BaieComeau1	0.0195603	0.000350422	55.8192
GannetLighthouse;BaieComeau1,Forestville	0.0170033	0.000304548	55.8312
GannetLighthouse;IlesPenchees,Portneuf	0.0170293	0.000304993	55.8351
GreensPoint;Forestville,Mingan	0.0200566	0.000359077	55.856
GreensPoint;3L,Mingan	0.0197688	0.000353732	55.8864
GreensPoint;3Ps,Bic2	0.0196492	0.000351203	55.9482
SaintAndrews;IlesdelaMadeleine,Mingan	0.019664	0.000351334	55.9697
GannetLighthouse;BaiedesBacon,Forestville	0.0172816	0.000308739	55.9746
SaintAndrews;Bic1,Mingan	0.019923	0.000355666	56.0161
SaintAndrews;BaieComeau1,Mingan	0.0200713	0.000358249	56.026
GreensPoint;BaieComeau1,Mingan	0.0201043	0.000358809	56.0307
SaintAndrews;Mingan,Portneuf	0.0200205	0.000357159	56.0548
SaintAndrews;Bic2,Mingan	0.0201001	0.000358551	56.0593
Portneuf;GannetLighthouse,SaintAndrews	0.0170115	0.000303352	56.0783
GreensPoint;3Ps,Bic1	0.0196017	0.000349426	56.097
GreensPoint;Mingan,Portneuf	0.0200326	0.000357084	56.1005
BaieComeau1;Bic1,Bic2	0.00614371	0.000109471	56.1216
Bic1;PointeaEmile,Portneuf	0.00590534	0.000105219	56.124
Portneuf;GannetLighthouse,GreensPoint	0.017193	0.000306267	56.1372
SaintAndrews;BaiedesBacon,Bic1	0.0206396	0.00036756	56.1531
SaintAndrews;BaiedesBacon,Bic2	0.0207512	0.000369266	56.1958
SaintAndrews;Bic2,PointeaEmile	0.0207351	0.000368765	56.2285
SaintAndrews;Bic1,PointeaEmile	0.0206101	0.000366496	56.2355
GreensPoint;3Ps,Mingan	0.0194909	0.000346455	56.2581
SaintAndrews;BaieComeau1,Bic1	0.0203403	0.000361397	56.2825
SaintAndrews;BaieComeau1,Bic2	0.0204885	0.000363902	56.3022
GreensPoint;BaiedesBacon,Bic2	0.0206525	0.000366777	56.3082
GreensPoint;IlesdelaMadeleine,Mingan	0.0196617	0.000349091	56.3226
GannetLighthouse;BaiedesBacon,Portneuf	0.0173511	0.000307999	56.3351
SaintAndrews;Bic1,Forestville	0.0205981	0.000365526	56.3521
SaintAndrews;Bic2,Forestville	0.0207588	0.000368363	56.3543
GreensPoint;Bic2,Mingan	0.0201876	0.000358005	56.3891
GreensPoint;BaiedesBacon,Bic1	0.0206089	0.000365334	56.4113
IlesdelaMadeleine;PointeaEmile,Portneuf	0.00661377	0.000117197	56.433
GannetLighthouse;BaieComeau1,Portneuf	0.0170347	0.00030184	56.436
GreensPoint;Bic1,Mingan	0.0200786	0.000355485	56.4821
GreensPoint;BaieComeau1,Bic2	0.0204978	0.000362876	56.487
GreensPoint;BaieComeau1,Bic1	0.0204176	0.000360814	56.5877
GreensPoint;Bic2,PointeaEmile	0.0206944	0.000365661	56.5943
SaintAndrews;3L,3Ps	0.0198172	0.000350142	56.5976
GreensPoint;Bic1,PointeaEmile	0.0206374	0.000364426	56.6299
GreensPoint;Bic2,Forestville	0.020791	0.00036673	56.6928
PointeaEmile;Bic1,Bic2	0.00657498	0.000115947	56.7065
SaintAndrews;Bic1,IlesPenchees	0.0208538	0.000367708	56.7128
GannetLighthouse;Forestville,PointeaEmile	0.0174017	0.000306603	56.7565
SaintAndrews;Bic2,IlesPenchees	0.0209826	0.000369621	56.7678
GreensPoint;Bic1,Forestville	0.0206983	0.000364457	56.7922
GannetLighthouse;IlesPenchees,PointeaEmile	0.0176401	0.000310332	56.8428
SaintAndrews;Bic2,Portneuf	0.0207896	0.000365086	56.9444
SaintAndrews;Bic1,Portneuf	0.0206727	0.000362923	56.9616
GreensPoint;Bic2,IlesPenchees	0.0210059	0.000368694	56.9738
GreensPoint;Bic1,IlesPenchees	0.0209451	0.000367391	57.0105
Bic1;BaiedesBacon,PointeaEmile	0.00657927	0.000115348	57.0387
GreensPoint;Bic2,Portneuf	0.0207779	0.000364173	57.055
GreensPoint;3L,3Ps	0.0198555	0.000347634	57.116
GreensPoint;Bic1,Portneuf	0.020729	0.000362783	57.1388
GannetLighthouse;BaiedesBacon,IlesPenchees	0.0181046	0.000316192	57.2582
GannetLighthouse;PointeaEmile,Portneuf	0.0174677	0.00030491	57.288
Bic2;Forestville,Portneuf	0.00664906	0.000116008	57.3157
GannetLighthouse;Bic1,Bic2	0.0176674	0.00030742	57.4701
SaintAndrews;BaieComeau2,IlesPenchees	0.0218481	0.000379913	57.5081
GannetLighthouse;BaiedesBacon,PointeaEmile	0.0181307	0.000314256	57.6941
GreensPoint;BaieComeau2,IlesPenchees	0.0218755	0.000378646	57.7729
Bic1;Forestville,Portneuf	0.00661328	0.000113693	58.1679
IlesdelaMadeleine;GreensPoint,SaintAndrews	0.0195433	0.000335721	58.2128
SaintAndrews;BaieComeau2,BaiedesBacon	0.0221539	0.000380183	58.2717
GreensPoint;BaieComeau2,BaiedesBacon	0.0220593	0.000378273	58.3158
IlesdelaMadeleine;Forestville,Portneuf	0.00719004	0.000123038	58.4374
SaintAndrews;BaieComeau2,PointeaEmile	0.0223599	0.000381413	58.6239
GannetLighthouse;Forestville,Portneuf	0.0181976	0.000310262	58.6525
GreensPoint;BaieComeau2,PointeaEmile	0.0223232	0.000379005	58.8996
Portneuf;Bic1,Bic2	0.00669907	0.000113182	59.1884
BaieComeau1;GreensPoint,SaintAndrews	0.0209389	0.000353277	59.2706
SaintAndrews;BaieComeau1,IlesPenchees	0.0219971	0.000369727	59.4956
IlesPenchees;GreensPoint,SaintAndrews	0.0220587	0.000369704	59.6657
SaintAndrews;BaieComeau2,Forestville	0.0229134	0.000383667	59.7221
GreensPoint;BaieComeau1,IlesPenchees	0.021966	0.000367582	59.7582
GreensPoint;BaieComeau2,Forestville	0.0229496	0.000383331	59.869
Bic2;GreensPoint,SaintAndrews	0.0215187	0.000359413	59.8718
Bic1;GreensPoint,SaintAndrews	0.0212733	0.000353484	60.1818
SaintAndrews;BaieComeau2,Portneuf	0.0229674	0.000381004	60.2811
GreensPoint;BaieComeau2,Portneuf	0.0229597	0.000380856	60.2844
Forestville;GreensPoint,SaintAndrews	0.0219714	0.000364343	60.3042
BaiedesBacon;GreensPoint,SaintAndrews	0.0221896	0.00036793	60.3092
GreensPoint;BaieComeau1,BaiedesBacon	0.0222301	0.000368512	60.3238
GreensPoint;BaieComeau1,BaieComeau2	0.0231725	0.000383588	60.4098
SaintAndrews;BaieComeau1,BaieComeau2	0.0231591	0.000383347	60.4129
SaintAndrews;BaieComeau1,BaiedesBacon	0.0223832	0.000370245	60.4551
PointeaEmile;GreensPoint,SaintAndrews	0.0218366	0.000361149	60.4641
SaintAndrews;BaieComeau1,PointeaEmile	0.0224993	0.000371093	60.6298
GreensPoint;BaieComeau1,PointeaEmile	0.0224041	0.000368696	60.7659
SaintAndrews;Forestville,IlesPenchees	0.0229206	0.000376831	60.8247
GreensPoint;Forestville,IlesPenchees	0.0229124	0.000374496	61.1819
SaintAndrews;BaieComeau1,Forestville	0.0230391	0.000374306	61.5516
GreensPoint;BaieComeau1,Forestville	0.0230168	0.000373778	61.5789
SaintAndrews;IlesPenchees,Portneuf	0.0230425	0.00037393	61.6225
GreensPoint;IlesPenchees,Portneuf	0.0229904	0.000372526	61.7148
Portneuf;GreensPoint,SaintAndrews	0.0221068	0.000357283	61.8746
SaintAndrews;BaiedesBacon,Forestville	0.0233862	0.000377875	61.8888
GreensPoint;BaiedesBacon,Forestville	0.023256	0.000375416	61.9472
GreensPoint;BaieComeau1,Portneuf	0.0230417	0.000371355	62.0475
SaintAndrews;IlesPenchees,PointeaEmile	0.02365	0.00038093	62.085
SaintAndrews;Forestville,PointeaEmile	0.0235254	0.000378561	62.1441
SaintAndrews;BaieComeau1,Portneuf	0.0231078	0.000371131	62.2632
GreensPoint;BaiedesBacon,Portneuf	0.0233189	0.000373984	62.3527
GreensPoint;Forestville,PointeaEmile	0.023453	0.000375438	62.4685
SaintAndrews;BaiedesBacon,Portneuf	0.023493	0.000375342	62.5911
GreensPoint;IlesPenchees,PointeaEmile	0.0235689	0.000376236	62.6439
SaintAndrews;Bic1,Bic2	0.0236249	0.00037656	62.7388
SaintAndrews;BaiedesBacon,IlesPenchees	0.0240955	0.000383938	62.7587
SaintAndrews;PointeaEmile,Portneuf	0.0236286	0.000375568	62.9143
GreensPoint;BaiedesBacon,IlesPenchees	0.0239564	0.000380425	62.9728
GreensPoint;PointeaEmile,Portneuf	0.0235124	0.000373102	63.0187
GreensPoint;Bic1,Bic2	0.0237566	0.000376076	63.1699
SaintAndrews;BaiedesBacon,PointeaEmile	0.0242694	0.000383282	63.32
GreensPoint;BaiedesBacon,PointeaEmile	0.0240663	0.000378356	63.6074
SaintAndrews;Forestville,Portneuf	0.0243245	0.000380153	63.9862
GreensPoint;Forestville,Portneuf	0.0242812	0.000379062	64.0562
